# Supplementary material for: The impact of economic policy uncertainty on firms’ investment in innovation: Evidence from Chinese listed firms
Source: PLoS One. 2022 Nov 15;17(11):e0272983. doi: 10.1371/journal.pone.0272983 (PMC9665363; doi:10.1371/journal.pone.0272983)
Supplement: S1 Dataset — (XLSX) [file pone.0272983.s001.xlsx]

## Sheet: Sheet1
R&D	EPU	CFV	HHI	DEBT	CF	AGE	SIZE	SALE	LEV	ROA
0.456	0.386	0.52	5.077	0.599	0.501	8.802	75.254	4.93	0.419	0.433
0.425	0.201	0.485	8.068	0.611	0.794	4.136	159.437	21.818	0.319	0.297
0.406	0.392	0.51	4.476	0.573	0.721	7.086	33.16	14.377	0.294	0.461
0.496	0.238	0.44	9.986	0.725	0.695	10.534	144.634	12.805	0.472	0.488
0.242	0.348	0.426	8.124	0.794	0.54	10.073	28.93	14.878	0.349	0.204
0.447	0.438	0.47	4.593	0.546	0.559	4.243	58.987	14.579	0.378	0.369
0.299	0.337	0.448	5.373	0.572	0.614	2.333	151.798	12.747	0.239	0.473
0.228	0.488	0.542	4.467	0.525	0.639	5.634	51.9	8.32	0.402	0.268
0.461	0.228	0.405	10.407	0.783	0.682	1.143	40.602	6.716	0.306	0.201
0.283	0.401	0.583	9.862	0.662	0.68	9.246	84.652	19.154	0.38	0.202
0.229	0.353	0.441	9.346	0.705	0.793	5.203	117.445	7.043	0.361	0.432
0.347	0.418	0.507	7.833	0.667	0.616	1.812	16.984	12.51	0.409	0.281
0.27	0.442	0.44	9.593	0.564	0.571	1.461	91.4	17.471	0.388	0.488
0.342	0.252	0.401	8.023	0.616	0.764	0.573	169.615	17.21	0.218	0.42
0.359	0.366	0.482	10.987	0.512	0.674	9.856	85.898	17.014	0.275	0.238
0.508	0.478	0.497	10.689	0.57	0.631	7.021	121.502	8.893	0.415	0.294
0.453	0.394	0.523	7.242	0.714	0.789	10.637	32.568	13.316	0.319	0.302
0.475	0.312	0.407	6.779	0.51	0.705	8.746	56.951	9.058	0.366	0.289
0.443	0.441	0.445	8.55	0.626	0.588	9.92	32.36	12.237	0.362	0.277
0.48	0.402	0.426	3.682	0.749	0.685	10.537	87.499	6.198	0.429	0.394
0.255	0.29	0.408	7.671	0.688	0.592	8.592	11.954	8.678	0.263	0.45
0.396	0.307	0.558	5.907	0.64	0.629	3.993	116.062	18.569	0.481	0.432
0.203	0.235	0.504	5.014	0.731	0.65	2.471	144.969	16.624	0.456	0.416
0.207	0.416	0.526	2.455	0.588	0.624	9.099	26.645	15.101	0.294	0.255
0.459	0.433	0.434	2.71	0.573	0.635	4.46	73.344	21.281	0.458	0.454
0.245	0.381	0.435	8.127	0.768	0.533	8.121	158.287	14.316	0.408	0.414
0.223	0.456	0.42	8.098	0.731	0.512	10.732	82.595	14.258	0.378	0.482
0.505	0.249	0.517	3.723	0.568	0.596	8.375	114.542	8.971	0.322	0.353
0.358	0.386	0.535	10.118	0.609	0.593	1.991	158.181	21.164	0.214	0.313
0.278	0.31	0.445	3.971	0.688	0.578	5.348	33.5	10.738	0.449	0.435
0.386	0.467	0.441	9.273	0.727	0.787	6.378	27.881	17.126	0.304	0.272
0.265	0.45	0.523	4.351	0.571	0.737	10.59	25.465	10.924	0.362	0.234
0.434	0.509	0.429	3.946	0.742	0.595	6.496	162.102	4.763	0.469	0.378
0.378	0.2	0.475	10.817	0.725	0.72	1.551	62.341	10.17	0.277	0.316
0.394	0.399	0.489	7.302	0.626	0.729	6.111	75.346	16.3	0.301	0.481
0.24	0.407	0.547	3.874	0.789	0.655	4.384	41.727	8.514	0.489	0.405
0.315	0.255	0.504	2.638	0.503	0.559	4.072	113.68	10.1	0.284	0.201
0.321	0.353	0.458	7.728	0.615	0.641	9.135	105.681	13.517	0.326	0.358
0.308	0.305	0.571	2.333	0.677	0.746	2.87	55.583	15.151	0.244	0.279
0.313	0.446	0.454	5.326	0.756	0.631	9.735	24.751	18.355	0.298	0.358
0.293	0.239	0.404	9.126	0.592	0.668	6.649	127.835	6.146	0.473	0.293
0.211	0.4	0.445	8.267	0.503	0.754	2.468	140.161	12.415	0.393	0.458
0.239	0.243	0.484	8.085	0.762	0.748	6.331	153.545	10.137	0.286	0.463
0.331	0.497	0.485	6.829	0.619	0.618	5.025	154.179	20.007	0.271	0.456
0.459	0.509	0.414	5.73	0.757	0.665	9.604	35.334	12.427	0.388	0.428
0.394	0.506	0.469	4.939	0.734	0.761	9.595	145.369	10.661	0.446	0.317
0.326	0.221	0.567	8.148	0.622	0.786	10.582	105.641	9.734	0.488	0.384
0.358	0.463	0.427	7.803	0.78	0.756	9.576	120.079	9.425	0.459	0.472
0.309	0.454	0.464	4.124	0.748	0.609	7.969	166.889	21.928	0.477	0.422
0.292	0.258	0.563	9.416	0.541	0.727	7.176	13.423	5.754	0.401	0.309
0.427	0.375	0.55	2.932	0.669	0.702	6.114	155.866	11.078	0.383	0.458
0.515	0.21	0.485	4.238	0.721	0.662	1.732	10.53	17.287	0.241	0.202
0.215	0.463	0.443	2.156	0.731	0.763	1.995	39.169	11.359	0.417	0.235
0.251	0.287	0.438	3.196	0.725	0.54	4.86	108.584	14.345	0.38	0.356
0.378	0.302	0.467	10.309	0.741	0.735	1.027	61.642	6.877	0.243	0.207
0.42	0.48	0.577	5.917	0.65	0.647	8.817	77.716	18.506	0.2	0.439
0.271	0.51	0.445	9.802	0.749	0.566	1.591	73.279	7.852	0.202	0.397
0.42	0.311	0.576	4.869	0.527	0.647	7.035	33.601	18.399	0.251	0.416
0.214	0.488	0.478	4.451	0.67	0.708	0.579	159.483	14.153	0.488	0.47
0.317	0.411	0.484	5.001	0.762	0.592	7.049	134.735	10.263	0.315	0.461
0.473	0.274	0.437	5.041	0.711	0.657	2.392	105.068	10.141	0.381	0.467
0.404	0.254	0.447	5.625	0.681	0.513	7.17	48.551	5.902	0.248	0.229
0.251	0.274	0.568	6.925	0.611	0.645	4.471	117.318	17.378	0.432	0.275
0.377	0.313	0.589	9.881	0.569	0.548	9.734	82.291	4.838	0.425	0.467
0.279	0.447	0.569	8.919	0.792	0.694	5.991	149.741	21.294	0.407	0.296
0.465	0.367	0.403	6.172	0.761	0.692	7.2	42.73	18.918	0.302	0.471
0.451	0.418	0.564	8.562	0.79	0.724	2.518	47.518	15.567	0.326	0.222
0.276	0.279	0.435	10.702	0.597	0.589	2.825	159.549	16.583	0.368	0.472
0.25	0.235	0.424	5.598	0.743	0.558	4.583	168.191	9.06	0.295	0.355
0.313	0.278	0.558	5.721	0.693	0.775	7.145	7.404	4.792	0.481	0.371
0.206	0.21	0.446	8.123	0.753	0.741	7.093	105.408	11.896	0.368	0.263
0.323	0.382	0.435	8.471	0.787	0.679	1.159	94.156	5.327	0.236	0.321
0.297	0.304	0.416	4.663	0.665	0.658	2.546	147.522	14.893	0.473	0.403
0.417	0.274	0.41	5.196	0.56	0.591	9.934	64.033	13.343	0.44	0.296
0.234	0.401	0.589	8.318	0.741	0.579	8.47	93.34	9.391	0.347	0.232
0.484	0.411	0.56	10.151	0.602	0.793	10.475	61.834	17.544	0.46	0.462
0.42	0.428	0.448	7.47	0.568	0.54	5.722	65.147	11.703	0.397	0.267
0.298	0.249	0.503	10.306	0.768	0.529	7.623	11.665	13.829	0.3	0.306
0.362	0.315	0.502	3.179	0.775	0.65	6.983	9.248	13.274	0.259	0.305
0.494	0.423	0.543	4.643	0.597	0.537	0.516	140.561	19.579	0.438	0.305
0.395	0.435	0.426	3.815	0.667	0.526	8.912	52.959	19.431	0.377	0.292
0.314	0.255	0.507	6.667	0.595	0.553	4.469	100.25	18.517	0.254	0.299
0.305	0.389	0.525	4.346	0.705	0.51	8.116	71.51	13.506	0.338	0.461
0.288	0.359	0.427	2.069	0.528	0.626	10.305	7.592	6.257	0.356	0.471
0.455	0.43	0.541	3.708	0.626	0.767	6.859	164.954	6.459	0.233	0.297
0.451	0.353	0.59	9.606	0.793	0.685	1.06	5.439	20.662	0.456	0.269
0.447	0.434	0.427	5.275	0.684	0.622	8.434	163.196	20.107	0.272	0.463
0.423	0.339	0.586	7.266	0.667	0.64	7.928	46.55	5.188	0.253	0.255
0.381	0.267	0.527	5.532	0.612	0.649	6.716	64.778	13.971	0.377	0.396
0.378	0.477	0.472	7.806	0.773	0.726	5.448	35.709	19.7	0.257	0.216
0.424	0.386	0.571	2.913	0.504	0.664	5.482	49.544	16.801	0.387	0.311
0.431	0.213	0.456	9.882	0.505	0.549	3.89	134.695	20.064	0.408	0.376
0.32	0.317	0.4	4.365	0.563	0.724	4.29	28.672	13.283	0.397	0.483
0.384	0.26	0.439	2.463	0.529	0.787	5.999	53.369	19.497	0.33	0.261
0.221	0.239	0.401	2.871	0.605	0.538	7.054	145.683	13.564	0.214	0.372
0.227	0.276	0.5	5.992	0.603	0.699	8.882	99.597	19.283	0.313	0.305
0.439	0.295	0.481	4.757	0.531	0.526	7.054	94.136	5.237	0.451	0.296
0.383	0.501	0.496	6.096	0.548	0.7	3.408	140.191	20.416	0.397	0.214
0.288	0.487	0.505	10.614	0.748	0.508	9.96	38.404	9.618	0.435	0.245
0.27	0.465	0.448	7.647	0.575	0.561	9.529	107.434	13.197	0.276	0.242
0.486	0.45	0.41	6.723	0.618	0.722	3.21	77.873	15.701	0.245	0.34
0.466	0.438	0.543	4.668	0.544	0.784	5.084	149.376	17.076	0.45	0.304
0.264	0.41	0.411	6.714	0.678	0.604	7.693	17.116	11.457	0.405	0.231
0.482	0.264	0.527	10.238	0.761	0.539	4.456	158.014	20.307	0.326	0.238
0.205	0.278	0.565	10.257	0.648	0.562	1.808	115.423	10.247	0.345	0.363
0.507	0.216	0.557	8.183	0.776	0.541	5.847	16.483	4.556	0.481	0.293
0.505	0.326	0.571	7.691	0.58	0.516	7.634	161.732	7.445	0.449	0.399
0.326	0.465	0.537	9.108	0.574	0.53	1.247	102.804	19.698	0.462	0.417
0.394	0.327	0.577	7.134	0.799	0.597	1.19	129.811	12.069	0.28	0.306
0.369	0.459	0.453	4.41	0.786	0.736	5.16	129.081	4.904	0.253	0.431
0.24	0.347	0.495	3.467	0.538	0.733	1.677	84.515	7.564	0.271	0.234
0.393	0.38	0.477	8.303	0.787	0.746	6.114	25.095	14.062	0.398	0.328
0.443	0.355	0.568	5.28	0.651	0.704	10.774	39.842	14.196	0.241	0.407
0.465	0.33	0.419	3.888	0.506	0.667	0.834	141.736	8.731	0.203	0.295
0.393	0.484	0.482	7.978	0.706	0.74	7.428	15.855	13.866	0.331	0.255
0.213	0.286	0.571	4.868	0.635	0.568	1.374	74.505	12.577	0.238	0.214
0.46	0.358	0.593	9.499	0.549	0.698	4.452	111.325	6.078	0.231	0.477
0.38	0.397	0.589	8.869	0.691	0.554	9.414	18.053	5.723	0.378	0.433
0.406	0.394	0.512	4.961	0.796	0.718	8.357	22.831	12.197	0.451	0.467
0.305	0.468	0.423	8.605	0.599	0.664	5.553	93.021	21.998	0.219	0.477
0.282	0.285	0.519	3.839	0.654	0.775	4.098	107.703	11.588	0.301	0.232
0.435	0.497	0.454	4.36	0.705	0.561	0.698	26.534	16.872	0.225	0.248
0.312	0.415	0.554	7.46	0.609	0.78	4.555	42.527	12.75	0.454	0.22
0.312	0.226	0.516	8.689	0.546	0.536	1.179	116.735	17.232	0.403	0.403
0.304	0.486	0.424	3.363	0.691	0.659	3.472	129.563	8.517	0.353	0.394
0.357	0.494	0.473	10.915	0.531	0.685	6.594	151.757	14.241	0.21	0.219
0.275	0.265	0.438	4.073	0.792	0.584	2.47	9.091	14.02	0.304	0.418
0.275	0.384	0.416	10.046	0.504	0.616	3.627	98.503	15.749	0.458	0.251
0.251	0.315	0.537	4.629	0.537	0.691	4.53	139.447	4.62	0.246	0.389
0.279	0.215	0.486	9.336	0.526	0.518	8.267	129.76	19.082	0.247	0.456
0.508	0.25	0.563	10.472	0.757	0.533	8.288	100.397	7.702	0.486	0.21
0.421	0.506	0.481	5.918	0.631	0.793	3.56	101.689	11.106	0.425	0.221
0.514	0.437	0.422	10.638	0.776	0.756	2.387	65.365	14.276	0.443	0.452
0.472	0.392	0.589	10.94	0.696	0.726	8.78	71.232	12.108	0.252	0.206
0.205	0.391	0.581	8.234	0.749	0.539	10.815	51.277	7.125	0.378	0.394
0.422	0.43	0.428	9.496	0.756	0.575	3.818	140.176	15.924	0.286	0.415
0.236	0.506	0.406	4.553	0.678	0.56	1.988	135.5	12.817	0.424	0.485
0.222	0.231	0.47	2.543	0.508	0.736	10.678	59.144	18.739	0.447	0.455
0.317	0.406	0.526	7.508	0.792	0.531	8.04	49.281	18.755	0.288	0.439
0.225	0.212	0.577	2.042	0.575	0.58	9.314	84.86	5.609	0.393	0.23
0.312	0.341	0.566	2.948	0.8	0.761	7.71	17.486	8.606	0.35	0.308
0.251	0.489	0.473	3.823	0.717	0.786	1.225	12.617	21.14	0.314	0.308
0.466	0.426	0.532	6.552	0.505	0.501	10.735	167.908	11.348	0.276	0.229
0.218	0.403	0.515	10.411	0.548	0.662	1.782	139.761	13.147	0.287	0.434
0.357	0.403	0.477	8.889	0.778	0.679	5.938	66.794	21.908	0.298	0.293
0.474	0.318	0.585	2.216	0.72	0.736	0.744	29.629	5.844	0.211	0.341
0.297	0.27	0.411	3.668	0.611	0.666	3.755	23.145	18.315	0.261	0.356
0.271	0.279	0.594	9.359	0.693	0.642	9.951	150.04	4.276	0.264	0.267
0.365	0.429	0.424	4.608	0.723	0.773	7.871	103.508	20.626	0.219	0.371
0.359	0.283	0.416	3.002	0.724	0.773	3.756	10.302	14.799	0.221	0.397
0.343	0.352	0.43	5.572	0.537	0.723	8.42	90.442	13.842	0.333	0.201
0.204	0.43	0.414	5.569	0.642	0.788	2.453	70.948	17.347	0.348	0.363
0.282	0.353	0.493	2.073	0.664	0.514	4.577	18.089	15.965	0.459	0.457
0.395	0.44	0.559	4.738	0.734	0.627	4.887	101.436	4.626	0.22	0.38
0.227	0.447	0.563	7.724	0.73	0.606	6.116	59.838	4.36	0.282	0.381
0.274	0.27	0.504	7.78	0.521	0.783	8.084	26.103	17.186	0.437	0.345
0.202	0.443	0.439	3.215	0.769	0.744	6.557	115.494	8.082	0.49	0.278
0.433	0.449	0.406	2.689	0.544	0.628	2.231	99.931	11.921	0.394	0.23
0.482	0.348	0.556	7.652	0.773	0.796	3.018	148.378	11.895	0.42	0.389
0.392	0.413	0.551	5.934	0.639	0.634	1.702	126.062	19.288	0.324	0.455
0.505	0.3	0.541	5.108	0.685	0.56	9.341	20.014	20.785	0.317	0.487
0.427	0.209	0.413	10.418	0.545	0.606	2.131	19.907	15.394	0.379	0.374
0.36	0.244	0.469	8.806	0.743	0.697	6.56	83.593	12.883	0.417	0.335
0.494	0.475	0.589	5.754	0.756	0.768	2.374	135.546	5.619	0.49	0.415
0.471	0.378	0.547	9.874	0.715	0.788	4.873	26.458	5.352	0.482	0.454
0.314	0.308	0.481	4.195	0.632	0.593	2.074	127.075	10.685	0.311	0.283
0.482	0.373	0.456	3.964	0.788	0.645	4.556	17.111	13.001	0.243	0.212
0.467	0.31	0.492	7.644	0.785	0.562	6.075	156.433	8.373	0.314	0.226
0.462	0.224	0.525	3.601	0.794	0.504	6.215	67.883	14.52	0.477	0.402
0.389	0.452	0.441	5.375	0.62	0.794	7.161	155.111	12.634	0.244	0.216
0.464	0.321	0.432	3.727	0.659	0.648	1.107	74.256	15.584	0.223	0.38
0.441	0.379	0.599	3.324	0.734	0.654	10.541	90.716	8.978	0.412	0.472
0.436	0.298	0.511	8.047	0.566	0.777	5.813	19.533	12.71	0.201	0.375
0.2	0.297	0.523	7.394	0.647	0.617	4.352	157.725	14.849	0.323	0.289
0.355	0.434	0.583	9.131	0.788	0.516	0.679	142.587	10.181	0.254	0.469
0.507	0.294	0.402	5.123	0.514	0.773	6.578	46.58	10.671	0.243	0.45
0.209	0.296	0.571	7.421	0.721	0.56	2.865	161.246	11.563	0.208	0.247
0.204	0.506	0.598	7.566	0.79	0.51	2.437	55.127	17.366	0.212	0.49
0.512	0.249	0.585	2.916	0.634	0.509	5.006	91.314	8.821	0.397	0.388
0.334	0.515	0.528	10.296	0.737	0.56	4.433	115.884	21.948	0.28	0.389
0.312	0.51	0.586	7.02	0.519	0.731	9.541	39.883	4.826	0.444	0.488
0.353	0.482	0.458	3.301	0.756	0.699	9.436	162.497	8.219	0.468	0.44
0.435	0.253	0.469	2.47	0.69	0.537	8.697	32.613	4.552	0.281	0.341
0.308	0.477	0.541	5.322	0.626	0.791	1.03	26.088	21.21	0.21	0.27
0.214	0.432	0.55	7.987	0.626	0.602	3.572	32.183	13.677	0.477	0.365
0.51	0.505	0.531	5.929	0.677	0.585	2.883	91.207	9.74	0.277	0.484
0.447	0.286	0.417	5.99	0.588	0.637	5.689	152.593	5.803	0.414	0.373
0.202	0.372	0.416	2.542	0.747	0.781	9.166	82.99	17.911	0.401	0.379
0.44	0.499	0.508	2.007	0.515	0.789	9.987	31.407	4.527	0.335	0.256
0.372	0.232	0.501	3.778	0.584	0.67	6.204	136.564	21.381	0.343	0.29
0.363	0.252	0.415	9.882	0.574	0.784	2.947	55.031	21.151	0.22	0.375
0.499	0.509	0.578	7.08	0.709	0.795	1.984	89.257	10.518	0.433	0.425
0.236	0.213	0.527	4.176	0.747	0.678	6.488	56.378	8.383	0.329	0.4
0.276	0.355	0.423	8.649	0.763	0.608	1.123	52.538	5.894	0.424	0.317
0.306	0.296	0.437	9.943	0.606	0.643	1.036	133.762	4.035	0.248	0.227
0.467	0.334	0.582	5.427	0.729	0.728	9.316	145.166	10.611	0.483	0.333
0.507	0.468	0.406	2.87	0.578	0.768	3.259	28.145	5.81	0.397	0.444
0.265	0.322	0.409	9.369	0.596	0.609	9.824	157.421	20.672	0.3	0.312
0.357	0.34	0.515	2.347	0.737	0.621	0.968	102.56	9.999	0.475	0.422
0.349	0.34	0.531	8.613	0.796	0.584	9.202	16.503	5.41	0.22	0.43
0.483	0.438	0.541	6.859	0.63	0.519	2.197	26.909	14.587	0.278	0.225
0.369	0.504	0.465	2.554	0.783	0.718	3.296	168.88	11.051	0.329	0.472
0.389	0.318	0.547	4.964	0.636	0.634	7.459	20.607	18.012	0.401	0.221
0.485	0.298	0.476	7.36	0.659	0.619	8.684	146.032	10.069	0.433	0.345
0.399	0.354	0.44	5.468	0.74	0.513	7.857	100.483	16.089	0.451	0.361
0.442	0.453	0.569	5.256	0.522	0.7	1.09	48.288	15.412	0.234	0.301
0.271	0.338	0.598	7.058	0.725	0.636	3.986	104.394	10.429	0.409	0.38
0.245	0.223	0.538	7.128	0.653	0.678	9.694	163.52	10.027	0.303	0.434
0.243	0.242	0.503	4.06	0.651	0.726	5.097	106.821	13.469	0.22	0.465
0.285	0.351	0.556	3.638	0.579	0.727	8.419	78.856	10.869	0.403	0.225
0.506	0.212	0.558	2.875	0.661	0.537	6.292	15.976	15.167	0.22	0.234
0.484	0.42	0.559	9.467	0.585	0.794	2.112	128.686	16.745	0.465	0.416
0.457	0.48	0.566	4.624	0.553	0.732	2.214	156.058	19.714	0.442	0.224
0.301	0.478	0.508	3.342	0.51	0.527	8.819	141.361	5.377	0.273	0.42
0.31	0.447	0.5	8.173	0.658	0.555	1.714	60.608	20.647	0.302	0.236
0.215	0.273	0.445	8.561	0.615	0.761	5.327	30.136	19.126	0.432	0.203
0.405	0.333	0.423	3.743	0.724	0.55	2.082	142.4	16.61	0.279	0.307
0.205	0.382	0.422	9.701	0.664	0.778	4.819	60.092	19.052	0.406	0.446
0.22	0.306	0.416	8.203	0.772	0.514	6.996	169.569	7.065	0.315	0.327
0.51	0.454	0.403	4.395	0.727	0.777	6.375	118.508	17.95	0.233	0.474
0.497	0.336	0.424	3.731	0.596	0.72	10.536	93.447	6.719	0.44	0.208
0.224	0.237	0.429	4.454	0.527	0.502	9.817	152.76	20.531	0.216	0.255
0.488	0.472	0.456	6.196	0.641	0.656	9.96	97.256	4.561	0.456	0.296
0.247	0.227	0.423	2.437	0.65	0.553	4.987	87.028	15.617	0.338	0.474
0.255	0.506	0.561	10.221	0.693	0.661	7.552	159.25	19.379	0.243	0.422
0.361	0.335	0.568	8.119	0.747	0.55	4.631	39.001	19.186	0.277	0.352
0.416	0.48	0.561	3.866	0.517	0.663	6.679	28.373	7.848	0.371	0.336
0.207	0.254	0.426	10.238	0.71	0.774	3.122	9.664	4.517	0.463	0.433
0.462	0.272	0.549	2.97	0.556	0.767	0.96	142.613	12.84	0.381	0.275
0.247	0.223	0.568	6.68	0.693	0.635	3.405	153.231	18.991	0.3	0.226
0.461	0.372	0.419	10.977	0.661	0.661	4.555	44.22	17.849	0.325	0.429
0.493	0.37	0.411	9.866	0.67	0.733	2.309	54.058	6.354	0.293	0.275
0.388	0.401	0.501	6.191	0.615	0.702	4.222	49.093	19.563	0.482	0.259
0.288	0.459	0.448	2.742	0.683	0.594	0.851	32.416	16.857	0.262	0.385
0.425	0.256	0.411	5.491	0.549	0.606	3.422	133.965	21.931	0.474	0.225
0.394	0.475	0.44	6.582	0.647	0.505	3.888	53.394	7.709	0.416	0.293
0.481	0.356	0.512	2.157	0.511	0.558	5.53	64.063	8.762	0.423	0.459
0.21	0.218	0.585	5.823	0.749	0.542	8.504	148.626	21.266	0.411	0.422
0.349	0.2	0.508	4.343	0.671	0.617	3.587	29.867	21.273	0.301	0.375
0.388	0.412	0.578	6.647	0.569	0.586	1.966	104.46	6.177	0.405	0.375
0.23	0.299	0.553	3.395	0.635	0.628	0.75	107.338	11.25	0.301	0.464
0.2	0.399	0.464	5.912	0.56	0.705	4.458	28.874	21.991	0.373	0.489
0.313	0.519	0.565	4.358	0.548	0.765	10.927	54.453	6.946	0.453	0.332
0.372	0.271	0.433	6.688	0.743	0.773	6.169	122.019	12.385	0.464	0.271
0.323	0.23	0.581	9.219	0.59	0.759	10.474	28.783	16.637	0.479	0.47
0.43	0.363	0.565	5.985	0.771	0.682	4.288	96.091	12.729	0.354	0.344
0.324	0.418	0.575	7.355	0.566	0.769	3.952	100.392	11.26	0.341	0.22
0.213	0.491	0.42	9.513	0.608	0.796	10.527	14.715	6.193	0.386	0.389
0.39	0.356	0.478	8.906	0.736	0.74	6.68	97.347	7.966	0.38	0.248
0.314	0.207	0.586	4.603	0.53	0.735	4.094	139.761	15.461	0.299	0.448
0.325	0.489	0.539	5.963	0.645	0.527	0.966	89.257	9.942	0.403	0.349
0.223	0.325	0.576	4.79	0.648	0.58	8.553	72.721	16.413	0.205	0.389
0.497	0.286	0.512	9.287	0.524	0.589	5.304	24.918	21.833	0.349	0.347
0.33	0.509	0.465	4.271	0.71	0.646	3.395	24.052	10.34	0.292	0.427
0.235	0.313	0.5	9.182	0.643	0.716	3.213	25.916	17.713	0.369	0.48
0.296	0.453	0.473	10.493	0.631	0.571	2.367	78.228	16.324	0.363	0.272
0.258	0.203	0.542	6.033	0.687	0.695	8.689	161.535	5.052	0.322	0.453
0.388	0.28	0.404	8.699	0.676	0.546	5.806	24.082	7.935	0.382	0.265
0.372	0.483	0.418	2.213	0.619	0.795	4.655	6.579	8.82	0.389	0.217
0.43	0.299	0.443	5.519	0.647	0.567	0.917	49.083	20.337	0.241	0.388
0.504	0.322	0.46	2.423	0.586	0.679	1.722	115.221	21.947	0.486	0.427
0.472	0.407	0.563	3.627	0.584	0.767	5.705	89.91	5.628	0.218	0.401
0.237	0.314	0.411	9.606	0.746	0.554	1.772	123.407	5.087	0.431	0.338
0.411	0.297	0.455	2.396	0.521	0.512	7.651	130.687	20.088	0.434	0.393
0.439	0.501	0.487	3.866	0.779	0.519	0.652	93.132	7.301	0.302	0.417
0.408	0.203	0.598	10.38	0.61	0.593	5.857	77.114	10.985	0.448	0.287
0.516	0.243	0.446	3.236	0.797	0.725	5.026	125.652	17.043	0.465	0.338
0.419	0.343	0.475	9.457	0.777	0.799	3.191	56.338	19.288	0.366	0.262
0.334	0.479	0.417	10.968	0.618	0.725	1.344	51.185	15.063	0.466	0.324
0.31	0.422	0.549	8.788	0.693	0.784	0.674	77.499	17.915	0.466	0.306
0.494	0.489	0.426	4.153	0.506	0.712	6.364	108.24	18.707	0.3	0.406
0.341	0.49	0.434	5.43	0.697	0.713	7.371	7.242	21.643	0.39	0.203
0.435	0.374	0.434	2.423	0.638	0.591	4.523	122.789	13.839	0.428	0.242
0.519	0.366	0.433	7.648	0.615	0.749	1.592	66.693	10.427	0.266	0.201
0.221	0.502	0.523	2.83	0.725	0.653	9.43	95.726	19.566	0.449	0.222
0.502	0.236	0.451	8.809	0.597	0.69	5.677	138.398	15.149	0.257	0.246
0.405	0.297	0.579	2.507	0.741	0.617	6.727	70.031	17.257	0.397	0.422
0.297	0.52	0.436	5.369	0.68	0.628	7.739	160.304	5.791	0.388	0.377
0.285	0.377	0.527	10.846	0.662	0.77	3.346	124.598	18.337	0.277	0.453
0.321	0.254	0.417	4.939	0.537	0.702	2.953	103.406	5.077	0.21	0.417
0.515	0.331	0.51	8.449	0.638	0.625	8.522	65.821	14.256	0.431	0.34
0.201	0.252	0.488	10.968	0.724	0.67	8.873	31.316	13.931	0.201	0.391
0.511	0.43	0.448	3.527	0.742	0.711	7.731	19.821	10.043	0.305	0.225
0.496	0.323	0.597	2.208	0.783	0.758	10.432	160.638	12.97	0.345	0.255
0.258	0.37	0.428	7.478	0.76	0.567	2.22	52.34	19.357	0.342	0.353
0.359	0.424	0.491	3.065	0.727	0.66	7.776	108.427	14.844	0.386	0.392
0.356	0.45	0.552	3.583	0.669	0.565	6.816	136.594	11.005	0.294	0.212
0.397	0.204	0.566	7.262	0.755	0.62	8.42	47.664	21.944	0.441	0.296
0.433	0.417	0.597	2.815	0.794	0.641	1.134	150.323	13.993	0.257	0.296
0.514	0.451	0.598	6.039	0.736	0.792	2.067	119.993	10.873	0.291	0.433
0.425	0.242	0.465	2.279	0.728	0.524	5.333	105.215	21.267	0.277	0.267
0.464	0.418	0.513	10.637	0.568	0.525	5.721	28.403	19.631	0.255	0.239
0.492	0.204	0.552	8.387	0.653	0.519	9.62	28.52	8.948	0.343	0.263
0.484	0.284	0.6	7.991	0.693	0.733	7.129	93.295	21.636	0.371	0.208
0.498	0.425	0.513	4.143	0.701	0.589	3.033	4.096	15.067	0.207	0.368
0.306	0.39	0.444	6.727	0.702	0.632	7.122	133.935	11.052	0.441	0.483
0.426	0.332	0.409	3.56	0.744	0.611	6.43	39.918	16.973	0.409	0.222
0.475	0.388	0.431	7.688	0.566	0.67	7.61	37.796	6.43	0.391	0.231
0.216	0.319	0.553	8.783	0.55	0.601	5.003	168.683	4.865	0.477	0.478
0.379	0.509	0.525	4.483	0.612	0.648	10.021	9.319	8.756	0.334	0.278
0.26	0.272	0.578	5.656	0.642	0.645	8.645	41.955	21.636	0.209	0.237
0.238	0.264	0.447	5.128	0.778	0.5	3.198	102.104	13.924	0.419	0.341
0.38	0.485	0.444	8.81	0.533	0.771	1.153	77.402	17.534	0.42	0.252
0.2	0.459	0.477	7.76	0.509	0.686	9.526	35.643	16.508	0.285	0.363
0.33	0.227	0.49	8.547	0.52	0.609	5.189	35.359	19.481	0.296	0.275
0.344	0.418	0.481	6.888	0.635	0.648	4.622	89.237	21.938	0.487	0.321
0.444	0.382	0.43	6.416	0.693	0.612	0.52	158.485	10.246	0.225	0.287
0.304	0.372	0.469	2.71	0.52	0.592	7.097	163.267	13.878	0.45	0.422
0.247	0.272	0.439	8.099	0.562	0.53	5.712	32.948	5.546	0.483	0.483
0.391	0.34	0.532	4.915	0.739	0.661	9.086	120.054	19.146	0.46	0.256
0.411	0.306	0.569	10.633	0.715	0.642	1.282	152.568	14.636	0.22	0.347
0.287	0.336	0.444	3.127	0.571	0.597	2.071	113.701	12	0.236	0.389
0.334	0.259	0.545	6.752	0.603	0.533	4.337	138.813	15.304	0.384	0.349
0.319	0.273	0.495	8.907	0.502	0.58	10.586	167.325	7.489	0.328	0.476
0.456	0.293	0.486	8.805	0.668	0.55	3.123	33.12	14.793	0.311	0.295
0.451	0.359	0.489	2.162	0.587	0.537	3.135	42.173	7.852	0.436	0.285
0.247	0.3	0.559	2.017	0.611	0.65	9.541	75.406	21.092	0.271	0.238
0.271	0.287	0.597	9.953	0.633	0.638	0.814	84.297	9.139	0.431	0.47
0.409	0.367	0.594	9.303	0.632	0.601	5.832	107.525	9.647	0.215	0.345
0.351	0.464	0.401	7.294	0.763	0.781	7.584	6.077	15.342	0.407	0.379
0.498	0.51	0.486	4.17	0.672	0.629	2.702	134.902	12.103	0.328	0.234
0.386	0.279	0.519	9.573	0.524	0.67	5.6	8.392	8.789	0.394	0.368
0.435	0.261	0.439	5.016	0.628	0.582	6.285	158.814	17.313	0.381	0.273
0.485	0.456	0.47	6.986	0.588	0.63	6.44	153.55	18.522	0.409	0.402
0.296	0.471	0.57	6.923	0.787	0.725	8.054	136.265	19.973	0.314	0.352
0.435	0.509	0.496	9.833	0.7	0.796	7.599	107.657	5.122	0.323	0.332
0.225	0.412	0.531	8.653	0.655	0.651	0.698	60.968	21.953	0.454	0.279
0.432	0.326	0.413	9.916	0.596	0.614	5.256	143.266	7.256	0.307	0.472
0.309	0.3	0.41	10.355	0.633	0.69	10.578	24.528	5.056	0.325	0.259
0.369	0.519	0.569	8.669	0.562	0.564	10.176	48.738	12.249	0.442	0.275
0.288	0.451	0.516	9.372	0.751	0.79	4.289	67.757	16.726	0.407	0.247
0.304	0.505	0.49	5.188	0.701	0.56	3.194	41.757	12.628	0.415	0.45
0.25	0.25	0.546	10.887	0.514	0.675	9.602	21.655	13.438	0.307	0.237
0.418	0.516	0.472	4.099	0.688	0.501	9.187	142.076	4.919	0.406	0.489
0.412	0.517	0.44	10.793	0.573	0.539	0.744	53.967	17.373	0.321	0.39
0.431	0.369	0.529	2.451	0.611	0.74	4.187	47.366	14.42	0.309	0.367
0.518	0.424	0.498	3.575	0.64	0.649	7.6	147.441	15.738	0.48	0.363
0.506	0.212	0.531	6.457	0.522	0.576	1.613	60.892	8.347	0.255	0.37
0.489	0.31	0.564	8.894	0.523	0.796	1.622	59.099	20.017	0.457	0.303
0.381	0.304	0.5	9.302	0.669	0.689	2.783	125.023	15.978	0.244	0.387
0.363	0.393	0.571	10.51	0.56	0.549	1.495	7.865	17.792	0.305	0.229
0.209	0.468	0.471	8.327	0.71	0.711	7.756	77.833	20.434	0.484	0.453
0.368	0.279	0.497	6.859	0.615	0.67	2.1	84.312	11.728	0.212	0.299
0.229	0.279	0.565	5.9	0.51	0.606	7.985	55.046	14.752	0.403	0.343
0.213	0.31	0.443	9.6	0.702	0.761	6.935	163.49	16.247	0.2	0.227
0.292	0.481	0.484	10.315	0.628	0.546	4.929	51.748	21.224	0.292	0.334
0.408	0.49	0.478	6.367	0.603	0.772	2.681	164.696	7.425	0.212	0.291
0.385	0.231	0.428	8.195	0.501	0.505	5.675	150.212	19.858	0.307	0.483
0.299	0.438	0.423	2.52	0.631	0.652	4.352	164.995	11.153	0.433	0.354
0.317	0.372	0.477	7.33	0.64	0.605	1.379	112.515	9.383	0.478	0.264
0.365	0.279	0.594	9.395	0.567	0.518	9.277	161.666	5.665	0.341	0.4
0.328	0.349	0.529	9.667	0.625	0.546	6.936	156.149	6.946	0.285	0.291
0.341	0.335	0.401	6.112	0.779	0.764	5.284	46.732	8.598	0.244	0.45
0.418	0.285	0.444	6.515	0.543	0.543	1.352	102.383	14.537	0.477	0.466
0.514	0.337	0.561	6.032	0.681	0.548	2.788	131.584	16.895	0.26	0.29
0.241	0.463	0.506	9.994	0.608	0.718	9.372	75.371	15.697	0.361	0.212
0.434	0.408	0.589	8.001	0.767	0.655	1.753	33.368	9.463	0.336	0.439
0.446	0.431	0.472	8.497	0.747	0.555	6.049	61.713	7.265	0.335	0.45
0.412	0.391	0.451	9.356	0.562	0.521	0.586	51.388	20.723	0.458	0.237
0.451	0.475	0.454	10.549	0.721	0.59	8.23	98.097	10.267	0.211	0.223
0.219	0.339	0.464	3.741	0.764	0.74	7.694	104.232	7.347	0.45	0.431
0.42	0.228	0.541	5.11	0.619	0.7	0.881	145.642	15.561	0.341	0.201
0.465	0.219	0.401	4.901	0.514	0.696	1.523	89.257	5.766	0.23	0.38
0.433	0.396	0.424	5.132	0.777	0.6	10.42	59.98	13.98	0.461	0.388
0.306	0.301	0.406	3.231	0.512	0.691	7.714	146.772	9.739	0.411	0.404
0.285	0.316	0.419	6.24	0.567	0.631	10.768	101.486	9.592	0.392	0.286
0.446	0.365	0.468	10.736	0.572	0.56	10.378	35.212	20.654	0.472	0.254
0.269	0.321	0.473	7.848	0.642	0.521	9.753	92.058	12.589	0.293	0.241
0.491	0.423	0.462	6.722	0.653	0.652	1.189	19.568	15.479	0.403	0.202
0.366	0.494	0.414	4.958	0.784	0.79	5.9	13.474	7.539	0.211	0.453
0.432	0.366	0.486	7.701	0.561	0.507	6.864	75.624	11.723	0.454	0.308
0.265	0.511	0.515	2.527	0.686	0.75	2.478	60.983	11.415	0.335	0.387
0.316	0.269	0.518	9.162	0.684	0.542	9.469	90.321	16.59	0.459	0.442
0.498	0.234	0.477	10.587	0.514	0.643	2.193	120.575	18.364	0.489	0.434
0.234	0.457	0.488	7.822	0.677	0.733	2.593	32.542	5.997	0.234	0.244
0.315	0.317	0.501	8.611	0.692	0.564	1.441	128.828	10.68	0.263	0.257
0.368	0.505	0.492	6.184	0.6	0.677	3.206	75.204	11.536	0.429	0.409
0.514	0.254	0.435	4.867	0.678	0.736	2.364	86.035	4.285	0.255	0.474
0.226	0.405	0.53	2.438	0.697	0.654	9.145	81.769	18.987	0.462	0.21
0.481	0.27	0.548	3.884	0.749	0.505	1.955	30.561	14.343	0.411	0.355
0.263	0.515	0.47	6.513	0.52	0.513	6.066	65.173	7.966	0.411	0.224
0.397	0.285	0.431	4.878	0.523	0.522	6.355	6.366	18.797	0.407	0.403
0.282	0.491	0.497	4.074	0.628	0.509	8.119	70.629	11.894	0.237	0.306
0.229	0.305	0.56	6.993	0.551	0.613	4.695	62.478	16.747	0.289	0.319
0.34	0.236	0.563	6.058	0.567	0.519	6.35	71.48	20.006	0.305	0.447
0.519	0.482	0.556	6.86	0.71	0.564	10.042	52.492	19.035	0.296	0.257
0.383	0.517	0.53	4.59	0.615	0.647	8.82	117.429	15.765	0.423	0.341
0.328	0.381	0.567	6.119	0.609	0.789	6.708	51.667	10.404	0.396	0.248
0.477	0.269	0.419	9.497	0.717	0.69	6.276	149.964	20.172	0.21	0.314
0.292	0.328	0.555	3.606	0.534	0.741	10.932	34.604	12.298	0.207	0.397
0.219	0.25	0.44	9.63	0.794	0.777	0.965	111.406	9.164	0.314	0.237
0.398	0.293	0.516	9.745	0.632	0.698	2.859	129.775	13.217	0.234	0.405
0.455	0.237	0.576	9.611	0.752	0.715	8.454	92.474	12.951	0.324	0.254
0.445	0.241	0.581	2.574	0.765	0.687	2.821	99.642	17.549	0.384	0.375
0.412	0.41	0.553	7.922	0.725	0.667	3.546	131.265	8.94	0.297	0.421
0.255	0.457	0.54	4.906	0.656	0.694	3.298	79.272	14.453	0.367	0.363
0.441	0.32	0.573	10.166	0.66	0.692	6.809	80.959	10.123	0.323	0.286
0.205	0.375	0.495	3.371	0.718	0.667	9.584	34.837	15.693	0.461	0.292
0.425	0.219	0.566	8.431	0.596	0.674	6.752	65.107	14.62	0.406	0.267
0.281	0.465	0.445	8.826	0.778	0.584	4.263	79.297	17.786	0.256	0.242
0.233	0.493	0.423	2.61	0.71	0.528	1.963	130.52	20.889	0.369	0.262
0.376	0.221	0.466	5.779	0.743	0.731	3.58	46.226	17.463	0.389	0.399
0.28	0.243	0.437	3.928	0.524	0.594	8.075	117.814	14.022	0.477	0.315
0.337	0.399	0.437	8.361	0.595	0.702	1.817	117.419	8.72	0.305	0.459
0.322	0.48	0.552	9.383	0.634	0.501	3.356	49.002	16.853	0.242	0.21
0.376	0.223	0.583	6.96	0.531	0.557	10.857	153.652	8.702	0.335	0.397
0.496	0.452	0.499	2.978	0.734	0.607	2.508	156.656	14.638	0.203	0.236
0.443	0.413	0.427	9.143	0.786	0.616	6.826	64.352	6.699	0.427	0.332
0.224	0.394	0.414	5.103	0.762	0.524	6.614	63.506	20.934	0.469	0.361
0.229	0.381	0.437	5.018	0.537	0.799	7.118	75.026	9.886	0.354	0.252
0.339	0.311	0.427	6.899	0.77	0.72	1.957	79.267	20.339	0.435	0.31
0.494	0.374	0.538	6.836	0.741	0.544	3.771	167.974	11.228	0.378	0.359
0.313	0.274	0.481	8.423	0.625	0.591	2.925	23.2	10.27	0.228	0.289
0.38	0.241	0.568	3.555	0.513	0.586	1.145	61.591	9.665	0.213	0.218
0.312	0.438	0.432	10.71	0.794	0.662	6.779	150.749	7.985	0.276	0.399
0.324	0.507	0.56	3.413	0.68	0.794	0.72	145.637	20.298	0.245	0.395
0.404	0.405	0.426	2.832	0.587	0.542	8.948	150.987	16.168	0.236	0.209
0.404	0.37	0.545	7.385	0.649	0.664	4.148	74.692	9.261	0.453	0.444
0.332	0.455	0.53	3.61	0.734	0.553	4.562	7.936	21.485	0.301	0.425
0.274	0.362	0.559	6.85	0.66	0.7	8.026	117.166	20.455	0.261	0.297
0.322	0.317	0.597	6.191	0.509	0.733	6.008	91.344	21.169	0.471	0.393
0.355	0.447	0.579	4.067	0.521	0.522	8.716	89.936	9.523	0.437	0.447
0.5	0.287	0.446	3.009	0.647	0.695	3.058	91.755	5.881	0.342	0.391
0.355	0.251	0.402	2.154	0.717	0.788	9.1	63.592	18.8	0.359	0.463
0.209	0.267	0.582	10.267	0.709	0.544	8.115	56.9	18.285	0.365	0.303
0.393	0.452	0.431	2.409	0.741	0.516	1.356	81.329	15.457	0.258	0.307
0.361	0.463	0.6	7.644	0.741	0.501	4.404	55.527	21.013	0.456	0.473
0.43	0.212	0.404	3.132	0.54	0.626	2.317	57.847	16.246	0.367	0.439
0.354	0.215	0.593	2.073	0.728	0.799	0.543	157.071	12.484	0.29	0.347
0.512	0.414	0.508	5.592	0.701	0.623	6.296	147.096	16.039	0.232	0.35
0.385	0.36	0.553	2.826	0.535	0.618	1.013	68.319	7.325	0.464	0.39
0.441	0.362	0.44	10.793	0.527	0.592	9.396	110.61	10.345	0.409	0.27
0.217	0.431	0.448	4.266	0.561	0.759	10.509	51.206	5.465	0.399	0.331
0.477	0.398	0.528	8.085	0.626	0.527	6.018	159.848	14.126	0.216	0.334
0.287	0.52	0.54	2.324	0.699	0.753	5.288	59.088	13.383	0.288	0.306
0.23	0.224	0.55	5.807	0.507	0.631	3.326	51.52	16.985	0.359	0.435
0.285	0.335	0.479	4.409	0.755	0.541	9.706	155.825	13.802	0.265	0.406
0.211	0.346	0.423	10.993	0.699	0.786	9.224	66.855	10.278	0.287	0.407
0.452	0.287	0.47	7.939	0.744	0.568	4.542	164.726	21.66	0.263	0.445
0.242	0.261	0.576	7.911	0.697	0.615	8.166	114.891	19.285	0.247	0.419
0.336	0.337	0.56	7.361	0.647	0.515	4.704	74.14	17.513	0.309	0.317
0.411	0.5	0.484	10.007	0.698	0.77	6.683	57.032	15.303	0.408	0.488
0.465	0.413	0.438	6.286	0.618	0.639	10.766	83.791	12.153	0.456	0.241
0.389	0.334	0.445	5.688	0.57	0.786	8.808	160.126	12.996	0.461	0.453
0.318	0.424	0.568	8.588	0.742	0.769	4.499	125.53	15.115	0.355	0.454
0.428	0.425	0.4	4.603	0.702	0.627	1.665	60.345	13.334	0.301	0.356
0.373	0.284	0.509	9.827	0.565	0.662	2.135	101.015	12.398	0.478	0.264
0.296	0.223	0.449	5.601	0.79	0.605	7.01	22.096	20.715	0.459	0.389
0.288	0.244	0.476	5.667	0.686	0.552	0.703	149.275	10.235	0.355	0.489
0.239	0.221	0.406	9.647	0.593	0.564	2.418	120.388	4.257	0.362	0.287
0.264	0.379	0.424	9.67	0.712	0.583	9.9	156.393	17.431	0.276	0.222
0.454	0.449	0.54	3.707	0.613	0.767	8.797	83.537	10.222	0.332	0.231
0.52	0.508	0.593	7.771	0.662	0.51	6.663	132.004	15.83	0.358	0.265
0.346	0.364	0.584	10.066	0.726	0.798	5.883	109.714	11.301	0.48	0.453
0.277	0.249	0.599	9.181	0.74	0.647	0.541	55.861	14.288	0.219	0.348
0.456	0.224	0.574	2.956	0.696	0.718	6.55	82.767	21.271	0.466	0.36
0.441	0.235	0.551	7.417	0.643	0.725	7.508	153.343	9.081	0.419	0.472
0.344	0.242	0.537	10.744	0.594	0.565	7.11	162.715	20.593	0.204	0.382
0.476	0.387	0.45	5.933	0.792	0.641	6.344	19.507	12.564	0.351	0.317
0.228	0.356	0.542	5.464	0.715	0.64	3.359	62.858	4.125	0.446	0.471
0.399	0.222	0.545	9.243	0.535	0.655	3.899	49.139	13.03	0.424	0.224
0.232	0.442	0.477	5.286	0.54	0.745	0.576	129.623	8.507	0.315	0.459
0.451	0.515	0.429	10.024	0.699	0.626	7.264	16.189	9.637	0.345	0.411
0.456	0.264	0.507	3.689	0.531	0.52	6.472	147.456	16.164	0.281	0.453
0.445	0.206	0.438	8.125	0.75	0.601	1.494	104.774	4.016	0.235	0.389
0.42	0.242	0.55	6.826	0.672	0.688	7.842	90.458	5.605	0.251	0.392
0.32	0.429	0.598	2.293	0.747	0.728	6.741	68.582	8.086	0.309	0.239
0.426	0.456	0.492	7.902	0.616	0.786	5.918	61.439	9.863	0.461	0.225
0.438	0.432	0.433	2.38	0.538	0.596	2.896	23.864	18.975	0.426	0.208
0.34	0.486	0.443	9.512	0.518	0.698	3.284	66.449	10.988	0.44	0.392
0.448	0.395	0.52	10.472	0.785	0.784	3.851	143.525	13.883	0.204	0.292
0.35	0.243	0.438	7.863	0.565	0.725	1.629	61.622	20.472	0.424	0.301
0.47	0.225	0.513	6.368	0.513	0.536	1.097	141.017	17.662	0.235	0.413
0.243	0.381	0.475	5.852	0.764	0.768	3.319	137.785	11.875	0.207	0.265
0.252	0.204	0.512	8.795	0.605	0.73	10.42	151.635	6.914	0.354	0.208
0.339	0.468	0.471	5.109	0.714	0.655	0.641	45.648	4.693	0.381	0.389
0.473	0.409	0.574	4.249	0.71	0.75	10.184	131.787	17.866	0.254	0.381
0.349	0.351	0.448	9.546	0.741	0.707	1.847	101.233	12.211	0.324	0.456
0.476	0.284	0.417	8.109	0.762	0.692	4.513	165.126	10.406	0.217	0.472
0.513	0.366	0.407	4.76	0.59	0.776	5.705	164.301	12.676	0.265	0.397
0.243	0.288	0.427	7.197	0.608	0.539	6.321	18.565	4.675	0.407	0.203
0.321	0.435	0.44	10.986	0.784	0.666	6.864	42.421	19.126	0.277	0.216
0.328	0.443	0.556	6.002	0.794	0.506	10.921	49.752	16.791	0.234	0.255
0.497	0.254	0.528	4.244	0.704	0.566	0.882	37.39	16.642	0.449	0.292
0.349	0.485	0.409	2.832	0.541	0.765	3.784	53.617	5.851	0.425	0.437
0.27	0.27	0.418	4.072	0.73	0.604	7.931	126.412	17.055	0.488	0.42
0.262	0.292	0.41	10.993	0.611	0.601	0.544	113.843	4.61	0.428	0.457
0.243	0.463	0.549	2.864	0.527	0.657	7.947	64.464	6.45	0.337	0.286
0.361	0.437	0.581	4.173	0.761	0.53	2.545	127.805	14.383	0.345	0.268
0.506	0.408	0.452	2.487	0.682	0.696	3.476	151.25	4.325	0.433	0.416
0.21	0.44	0.494	8.311	0.781	0.679	9.319	144.34	19.984	0.284	0.288
0.407	0.513	0.432	6.587	0.65	0.54	9.194	104.404	17.417	0.347	0.396
0.296	0.268	0.437	4.871	0.544	0.624	0.688	100.407	6.28	0.41	0.471
0.279	0.439	0.423	4.116	0.714	0.614	1.615	156.256	14.037	0.275	0.481
0.516	0.506	0.576	9.285	0.621	0.529	0.558	92.758	17.238	0.26	0.236
0.401	0.47	0.552	6.983	0.769	0.649	9.952	11.224	16.703	0.465	0.276
0.45	0.274	0.525	3.026	0.521	0.781	7.659	38.52	4.663	0.206	0.315
0.407	0.38	0.587	10.731	0.529	0.608	7.948	139.619	14.032	0.447	0.429
0.495	0.411	0.498	6.896	0.599	0.608	7.872	113.098	8.228	0.467	0.334
0.336	0.489	0.456	7.714	0.6	0.671	4.902	122.242	15.574	0.328	0.402
0.385	0.422	0.481	8.343	0.723	0.725	10.134	101.405	6.218	0.484	0.289
0.431	0.495	0.49	7.628	0.546	0.797	8.544	11.098	21.785	0.426	0.434
0.282	0.336	0.553	6.501	0.758	0.725	9.038	60.507	16.94	0.333	0.472
0.495	0.473	0.556	5.476	0.763	0.518	6.023	43.683	9.863	0.4	0.283
0.241	0.437	0.489	5.94	0.515	0.743	4.995	54.24	9.08	0.253	0.394
0.319	0.242	0.417	10.354	0.648	0.699	3.548	158.454	5.001	0.387	0.421
0.24	0.386	0.48	8.274	0.769	0.754	4.972	136.777	10.919	0.327	0.387
0.41	0.347	0.573	7.8	0.535	0.634	1.237	138.094	7.927	0.483	0.288
0.345	0.32	0.475	7.557	0.72	0.66	9.206	138.788	12.199	0.414	0.354
0.244	0.466	0.437	2.186	0.742	0.526	5.139	101.299	11.768	0.341	0.314
0.4	0.463	0.43	2.392	0.528	0.531	6.195	135.454	8.096	0.256	0.264
0.437	0.303	0.468	3.626	0.625	0.543	1.588	74.596	18.422	0.35	0.451
0.365	0.278	0.428	10.467	0.594	0.766	3.583	131.27	9.264	0.436	0.484
0.436	0.265	0.457	4.523	0.576	0.556	2.764	93.087	11.036	0.427	0.38
0.286	0.415	0.552	6.494	0.599	0.733	1.916	134.669	8.566	0.43	0.442
0.24	0.237	0.494	5.044	0.654	0.734	4.032	8.271	5.213	0.205	0.223
0.378	0.222	0.577	3.874	0.759	0.568	3.741	141.063	9.233	0.218	0.3
0.417	0.319	0.531	4.832	0.568	0.711	8.876	156.924	13.274	0.443	0.215
0.297	0.345	0.571	8.448	0.522	0.725	2.649	90.498	21.889	0.229	0.314
0.27	0.304	0.499	4.122	0.7	0.782	6.67	77.782	5.718	0.236	0.365
0.309	0.378	0.402	5.055	0.565	0.702	5.217	146.498	16.546	0.297	0.256
0.258	0.272	0.437	2.329	0.773	0.554	9.611	87.833	6.087	0.262	0.234
0.228	0.49	0.402	5.955	0.58	0.55	10.982	16.832	19.477	0.35	0.405
0.338	0.518	0.513	8.217	0.8	0.589	8.484	135.505	6.01	0.438	0.23
0.417	0.289	0.41	4.059	0.669	0.592	6.55	161.271	21.068	0.378	0.237
0.26	0.355	0.576	4.026	0.665	0.648	7.119	53.242	4.63	0.376	0.432
0.246	0.242	0.555	6.026	0.554	0.654	0.905	30.739	10.619	0.362	0.469
0.402	0.372	0.538	6.676	0.553	0.673	4.436	47.259	20.983	0.29	0.319
0.255	0.305	0.472	6.215	0.512	0.796	4.327	19.948	20.841	0.361	0.468
0.449	0.288	0.599	6.311	0.753	0.668	9.497	12.334	21.607	0.44	0.306
0.219	0.516	0.404	4.851	0.761	0.529	1.824	123.124	17.714	0.477	0.203
0.222	0.251	0.593	5.342	0.524	0.551	2.474	151.95	8.896	0.302	0.461
0.381	0.283	0.422	6.252	0.595	0.507	6.453	11.888	19.694	0.354	0.209
0.441	0.517	0.422	10.729	0.601	0.619	8.025	75.933	4.687	0.284	0.478
0.481	0.404	0.449	9.108	0.684	0.653	10.662	95.823	5.277	0.313	0.35
0.455	0.473	0.534	8.759	0.699	0.777	10.298	60.142	14.62	0.388	0.312
0.394	0.246	0.533	2.302	0.702	0.665	10.175	24.117	4.78	0.379	0.487
0.404	0.433	0.423	10.093	0.571	0.548	7.662	27.653	14.147	0.395	0.349
0.256	0.315	0.454	2.23	0.521	0.524	6.679	22.881	6.279	0.367	0.349
0.235	0.389	0.468	5.493	0.68	0.765	7.953	29.964	8.867	0.286	0.354
0.471	0.258	0.575	9.564	0.705	0.745	1.619	82.539	8.102	0.316	0.417
0.503	0.224	0.5	2.609	0.673	0.618	3.504	128.012	4.539	0.241	0.456
0.336	0.296	0.4	6.671	0.629	0.754	2.416	17.065	14.369	0.424	0.447
0.219	0.409	0.521	7.466	0.774	0.654	1.078	111.304	15.756	0.43	0.232
0.282	0.448	0.457	10.926	0.781	0.568	7.35	117.977	5.092	0.206	0.338
0.5	0.372	0.57	6.157	0.53	0.508	0.662	94.095	5.215	0.436	0.356
0.469	0.31	0.519	10.692	0.618	0.525	6.381	157.482	11.568	0.331	0.38
0.368	0.432	0.567	9.72	0.568	0.565	2.891	134.659	13.997	0.403	0.43
0.227	0.343	0.561	2.302	0.775	0.61	2.731	20.384	6.295	0.308	0.45
0.412	0.321	0.584	4.378	0.739	0.621	1.747	36.585	9.505	0.443	0.443
0.314	0.424	0.557	9.702	0.556	0.78	9.39	23.307	5.975	0.27	0.211
0.5	0.417	0.456	2.503	0.741	0.679	8.237	51.758	6.02	0.324	0.37
0.476	0.374	0.575	6.99	0.655	0.756	1.589	131.807	5.239	0.439	0.322
0.389	0.248	0.456	3.743	0.642	0.769	6.935	80.792	7.373	0.431	0.25
0.482	0.337	0.526	2.701	0.635	0.54	6.691	17.516	17.059	0.436	0.369
0.239	0.414	0.576	10.1	0.504	0.609	7.282	52.128	10.356	0.262	0.363
0.505	0.232	0.535	9.815	0.566	0.569	5.954	87.342	12.538	0.322	0.455
0.388	0.431	0.571	7.242	0.59	0.595	3.309	129.294	11.353	0.42	0.483
0.356	0.363	0.512	4.819	0.575	0.625	10.266	107.551	9.085	0.447	0.381
0.315	0.37	0.483	9.301	0.628	0.592	7.667	128.823	11.587	0.439	0.23
0.374	0.455	0.473	9.345	0.661	0.717	3.897	138.752	19.296	0.469	0.238
0.368	0.212	0.455	2.859	0.711	0.732	9.415	145.05	6.588	0.417	0.478
0.426	0.407	0.566	6.53	0.507	0.675	10.944	158.855	16.263	0.427	0.302
0.237	0.519	0.411	7.915	0.533	0.552	7.721	11.498	19.173	0.481	0.268
0.37	0.324	0.584	3.966	0.687	0.542	9.215	47.984	11.874	0.394	0.442
0.298	0.343	0.499	6.486	0.659	0.534	4.766	88.502	16.776	0.461	0.335
0.382	0.341	0.474	3.527	0.709	0.731	2.235	144.305	10.154	0.325	0.279
0.378	0.458	0.428	10.253	0.615	0.792	5.042	136.007	17.468	0.211	0.274
0.246	0.37	0.521	2.08	0.724	0.703	5.494	17.126	7.086	0.346	0.238
0.391	0.471	0.512	5.431	0.765	0.69	9.714	53.435	18.837	0.231	0.323
0.38	0.232	0.426	9.825	0.74	0.798	4.499	89.318	4.915	0.256	0.215
0.3	0.263	0.425	5.95	0.68	0.651	4.037	86.694	12.247	0.227	0.292
0.438	0.336	0.513	7.234	0.648	0.776	8.806	70.244	13.878	0.465	0.365
0.206	0.33	0.576	4.183	0.664	0.548	8.922	67.301	6.12	0.319	0.406
0.242	0.308	0.562	7.098	0.751	0.635	1.863	27.719	4.933	0.486	0.208
0.379	0.471	0.514	6.079	0.551	0.665	1.738	160.653	10.044	0.412	0.224
0.432	0.241	0.524	5.43	0.605	0.75	6.561	29.462	16.563	0.36	0.41
0.24	0.267	0.599	9.574	0.618	0.577	4.867	100.605	4.955	0.476	0.312
0.497	0.394	0.446	3.796	0.71	0.689	3.511	160.217	20.422	0.356	0.222
0.5	0.44	0.433	10.919	0.637	0.713	9.989	165.978	9.617	0.438	0.241
0.485	0.204	0.555	4.431	0.695	0.502	7.783	152.831	11.665	0.262	0.37
0.486	0.373	0.44	4.022	0.7	0.675	10.089	83.183	20.362	0.414	0.409
0.337	0.317	0.42	4.072	0.619	0.726	5.256	162.457	7.534	0.263	0.27
0.306	0.239	0.503	5.314	0.708	0.544	9.309	107.368	21.861	0.375	0.299
0.263	0.269	0.493	8.31	0.626	0.778	4.308	94.308	13.442	0.367	0.254
0.217	0.241	0.584	4.981	0.677	0.557	2.139	139.892	21.74	0.489	0.306
0.217	0.349	0.502	6.037	0.763	0.679	10.507	158.586	12.558	0.22	0.433
0.221	0.457	0.571	10.017	0.685	0.582	8.029	25.181	17.47	0.277	0.397
0.31	0.374	0.415	4.052	0.542	0.683	4.695	71.404	6.147	0.388	0.365
0.209	0.236	0.45	7.271	0.551	0.741	6.922	13.529	16.332	0.327	0.378
0.371	0.319	0.57	9.393	0.583	0.565	2.053	149.285	16.754	0.248	0.232
0.365	0.274	0.462	5.921	0.775	0.717	7.526	155.126	16.665	0.333	0.463
0.209	0.413	0.553	5.476	0.799	0.586	3.347	74.798	10.087	0.307	0.367
0.434	0.208	0.527	5.448	0.679	0.747	8.894	45.633	15.3	0.25	0.244
0.384	0.314	0.512	7.963	0.586	0.676	2.78	78.152	13.407	0.489	0.48
0.422	0.36	0.573	2.596	0.561	0.657	5.121	168.789	4.308	0.43	0.35
0.306	0.224	0.43	6.251	0.68	0.655	4.613	9.512	5.545	0.246	0.347
0.219	0.377	0.591	9.852	0.556	0.55	0.819	26.797	12.194	0.364	0.259
0.374	0.299	0.473	10.153	0.798	0.715	1.223	147.461	11.64	0.484	0.438
0.463	0.37	0.552	5.028	0.689	0.765	3.486	156.21	10.694	0.462	0.281
0.24	0.42	0.563	4.313	0.725	0.631	6.387	87.945	7.635	0.478	0.254
0.303	0.326	0.409	10.515	0.57	0.68	8.026	113.285	12.66	0.447	0.335
0.299	0.313	0.471	8.877	0.78	0.579	6.096	81.111	12.562	0.437	0.371
0.338	0.491	0.472	5.965	0.751	0.652	0.626	118.66	5.362	0.206	0.469
0.481	0.354	0.456	3.432	0.577	0.643	10.475	48.283	18.14	0.361	0.33
0.324	0.499	0.408	9.553	0.704	0.72	0.887	121.508	19.17	0.409	0.419
0.488	0.472	0.531	6.978	0.705	0.544	5.677	99.855	12.315	0.434	0.298
0.208	0.324	0.45	9.793	0.604	0.741	2.772	134.826	16.214	0.393	0.269
0.464	0.229	0.469	10.241	0.596	0.592	6.232	4.704	21.392	0.39	0.375
0.472	0.231	0.472	4.236	0.519	0.603	2.953	69.216	9.609	0.406	0.423
0.243	0.223	0.401	10.667	0.712	0.578	1.709	148.596	5.568	0.425	0.382
0.462	0.393	0.533	8.317	0.534	0.792	2.752	126.574	13.258	0.33	0.222
0.47	0.446	0.486	4.478	0.673	0.578	5.249	8.823	20.286	0.379	0.455
0.201	0.222	0.573	5.357	0.665	0.544	3.965	100.919	11.518	0.401	0.446
0.476	0.221	0.599	7.029	0.737	0.719	9.189	140.799	8.044	0.438	0.441
0.392	0.219	0.584	4.392	0.597	0.583	8.186	59.514	5.31	0.351	0.378
0.519	0.4	0.581	8.752	0.573	0.528	10.597	132.78	9.45	0.261	0.317
0.472	0.283	0.596	9.078	0.672	0.716	6.176	10.333	4.806	0.252	0.255
0.205	0.504	0.442	9.112	0.754	0.746	2.693	83.917	17.616	0.331	0.245
0.282	0.471	0.404	3.775	0.551	0.648	9.562	168.506	14.927	0.407	0.304
0.234	0.362	0.584	10.593	0.649	0.587	8.897	145.435	7.667	0.299	0.411
0.518	0.271	0.461	6.903	0.764	0.703	2.21	149.533	6.758	0.425	0.305
0.224	0.289	0.436	4.633	0.597	0.791	5.135	28.722	4.556	0.306	0.4
0.508	0.266	0.406	8.131	0.71	0.769	4.038	51.317	19.925	0.454	0.248
0.292	0.357	0.569	7.071	0.657	0.718	5.232	94.151	10.585	0.24	0.334
0.409	0.462	0.497	5.932	0.642	0.746	2.892	119.405	18.127	0.361	0.365
0.247	0.397	0.453	8.836	0.517	0.51	5.584	34.579	12.492	0.332	0.267
0.39	0.331	0.497	10.577	0.622	0.71	7.043	38.642	12.768	0.336	0.448
0.474	0.313	0.549	5.78	0.598	0.79	10.663	33.505	21.804	0.287	0.489
0.393	0.351	0.571	9.062	0.589	0.606	7.755	19.259	4.147	0.386	0.367
0.292	0.201	0.473	3.534	0.739	0.563	7.043	93.502	10.619	0.263	0.256
0.318	0.202	0.477	8.688	0.731	0.606	10	31.635	14.149	0.474	0.381
0.353	0.497	0.597	9.44	0.747	0.792	2.367	47.426	5.378	0.237	0.461
0.295	0.417	0.546	8.267	0.536	0.76	5.185	152.117	21.267	0.41	0.386
0.272	0.339	0.544	7.862	0.567	0.719	6.333	39.001	10.769	0.276	0.305
0.295	0.2	0.592	9.365	0.591	0.689	5.25	45.162	12.071	0.46	0.464
0.209	0.445	0.505	6.934	0.568	0.66	7.667	134.223	7.812	0.238	0.2
0.515	0.417	0.549	3.65	0.641	0.568	10.41	145.43	15.41	0.462	0.327
0.255	0.215	0.504	8.775	0.721	0.748	7.451	46.596	17.849	0.486	0.431
0.327	0.493	0.587	4.469	0.614	0.758	5.021	137.932	4.756	0.369	0.438
0.515	0.515	0.566	7.027	0.584	0.542	6.459	104.86	4.606	0.376	0.389
0.223	0.356	0.422	2.39	0.523	0.51	7.762	23.955	14.596	0.345	0.294
0.466	0.244	0.537	5.815	0.727	0.794	7.077	92.008	21.255	0.252	0.379
0.29	0.314	0.463	8.623	0.617	0.575	7.493	149.751	10.671	0.436	0.445
0.473	0.446	0.412	2.569	0.607	0.694	2.813	59.985	7.411	0.241	0.28
0.372	0.226	0.458	10.257	0.711	0.736	4.949	44.448	7.71	0.276	0.459
0.295	0.423	0.509	6.199	0.759	0.514	1.082	135.895	9.792	0.381	0.21
0.23	0.215	0.497	3.104	0.635	0.711	4.809	81.055	7.999	0.407	0.478
0.346	0.311	0.492	9.463	0.785	0.635	2.258	102.16	4.868	0.315	0.39
0.412	0.22	0.579	5.849	0.731	0.629	2.764	168.774	16.256	0.376	0.248
0.51	0.39	0.544	8.728	0.667	0.565	3.217	65.092	19.686	0.321	0.293
0.312	0.491	0.535	3.218	0.594	0.509	7.101	40.876	8.867	0.33	0.428
0.369	0.491	0.507	5.163	0.686	0.656	4.013	14.593	21.179	0.221	0.215
0.48	0.365	0.458	9.205	0.707	0.637	3.943	135.302	10.882	0.287	0.316
0.262	0.223	0.598	10.579	0.759	0.619	9.333	163.348	18.235	0.228	0.219
0.43	0.257	0.503	3.058	0.681	0.778	9.365	100.473	14.639	0.314	0.203
0.367	0.314	0.41	10.004	0.762	0.799	7.187	53.06	9.475	0.355	0.391
0.504	0.332	0.549	9.949	0.594	0.546	1.132	9.107	17.516	0.279	0.452
0.423	0.429	0.479	3.49	0.692	0.501	3.311	145.384	10.672	0.289	0.327
0.281	0.238	0.56	6.081	0.519	0.712	1.248	140.824	21.585	0.434	0.381
0.206	0.29	0.466	10.13	0.516	0.713	3.713	96.167	8.062	0.468	0.317
0.336	0.287	0.52	10.628	0.613	0.575	4.656	12.749	10.903	0.456	0.353
0.384	0.378	0.481	2.375	0.742	0.724	1.067	17.329	10.786	0.233	0.438
0.241	0.318	0.428	3.366	0.787	0.534	9.596	31.109	21.245	0.351	0.27
0.411	0.232	0.595	10.31	0.727	0.602	9.524	126.619	6.576	0.255	0.397
0.331	0.332	0.461	4.394	0.623	0.655	8.043	16.295	12.37	0.328	0.487
0.488	0.345	0.482	9.911	0.598	0.617	8.279	133.403	10.894	0.379	0.348
0.324	0.331	0.526	9.006	0.586	0.544	0.829	60.456	20.794	0.4	0.226
0.517	0.429	0.489	5.418	0.743	0.66	1.746	118.823	4.136	0.483	0.488
0.411	0.379	0.555	7.683	0.782	0.664	4.516	144.29	7.623	0.257	0.403
0.412	0.33	0.459	5.108	0.552	0.509	3.734	59.762	5.685	0.217	0.433
0.446	0.274	0.442	5.499	0.799	0.599	10.971	134.021	9.725	0.239	0.444
0.253	0.413	0.517	5.862	0.593	0.723	2.413	147.263	12.547	0.407	0.219
0.249	0.222	0.588	3.061	0.63	0.61	4.899	56.297	11.391	0.387	0.41
0.258	0.512	0.484	3.412	0.533	0.783	2.422	89.556	7.546	0.208	0.281
0.233	0.433	0.579	7.576	0.729	0.594	4.917	145.739	6.164	0.287	0.481
0.472	0.227	0.521	4.736	0.744	0.528	8.487	119.121	18.609	0.458	0.331
0.5	0.392	0.58	2.877	0.772	0.792	2.136	18.849	20.738	0.319	0.217
0.405	0.341	0.549	6.365	0.657	0.66	5.786	39.969	17.881	0.486	0.341
0.305	0.455	0.496	7.353	0.685	0.552	0.759	38.774	19.121	0.306	0.407
0.293	0.359	0.514	3.993	0.55	0.503	8.673	111.593	18.616	0.438	0.248
0.387	0.343	0.523	7.892	0.669	0.665	0.889	163.277	21.834	0.332	0.445
0.486	0.487	0.485	5.344	0.537	0.609	8.748	5.368	18.034	0.403	0.461
0.411	0.44	0.582	9.216	0.79	0.623	2.765	140.014	5.991	0.351	0.325
0.496	0.429	0.581	5.395	0.799	0.784	7.323	53.242	13.078	0.472	0.311
0.51	0.319	0.502	8.529	0.618	0.628	4.902	51.292	8.021	0.479	0.329
0.278	0.481	0.524	10.431	0.733	0.76	7.419	21.306	16.345	0.426	0.302
0.507	0.206	0.596	7.36	0.573	0.782	5.813	113.625	21.641	0.487	0.301
0.347	0.482	0.593	2.55	0.637	0.786	1.922	61.961	20.754	0.455	0.399
0.421	0.264	0.577	9.914	0.539	0.649	7.103	88.938	11.979	0.371	0.412
0.287	0.429	0.563	7.925	0.573	0.719	9.12	159.493	16.918	0.485	0.427
0.449	0.42	0.494	6.364	0.735	0.527	3.383	108.037	8.35	0.423	0.342
0.448	0.503	0.434	5.785	0.553	0.614	2.437	12.891	18.044	0.312	0.488
0.496	0.498	0.525	3.348	0.642	0.568	1.124	104.577	19.793	0.335	0.353
0.348	0.293	0.486	6.539	0.539	0.648	9.619	166.52	18.651	0.319	0.359
0.26	0.491	0.49	9.729	0.536	0.778	9.926	117.384	16.957	0.387	0.449
0.407	0.383	0.558	10.177	0.503	0.652	7.528	146.757	6.805	0.301	0.37
0.504	0.431	0.596	9.384	0.5	0.776	6.717	117.632	21.747	0.382	0.368
0.425	0.295	0.403	3.811	0.74	0.617	2.207	166.423	18.11	0.276	0.223
0.47	0.432	0.568	4.775	0.604	0.754	8.672	135.723	20.512	0.354	0.367
0.392	0.46	0.572	10.472	0.673	0.601	4.907	130.024	8.663	0.479	0.301
0.252	0.328	0.589	7.144	0.694	0.613	1.748	107.753	13.656	0.272	0.207
0.319	0.423	0.556	5.753	0.672	0.788	4.524	45.856	16.786	0.299	0.254
0.327	0.294	0.585	3.806	0.709	0.759	3.746	113.093	20.736	0.381	0.231
0.475	0.364	0.458	9.227	0.546	0.63	5.347	37.441	8.865	0.294	0.4
0.475	0.502	0.415	10.058	0.548	0.694	5.236	159.154	5.539	0.308	0.394
0.24	0.372	0.556	3.285	0.779	0.641	10.254	38.009	6.317	0.46	0.423
0.427	0.233	0.589	7.948	0.798	0.642	3.619	133.707	4.614	0.332	0.273
0.456	0.463	0.533	4.917	0.78	0.78	9.608	4.218	7.757	0.339	0.271
0.377	0.379	0.429	3.654	0.642	0.788	4.633	113.66	13.463	0.347	0.222
0.229	0.442	0.499	2.468	0.522	0.705	9.099	123.965	4.225	0.211	0.268
0.508	0.257	0.492	7.566	0.544	0.64	9.76	157.401	19.432	0.292	0.202
0.44	0.427	0.564	5.299	0.55	0.705	1.797	26.407	4.922	0.262	0.442
0.234	0.439	0.526	5.584	0.61	0.675	3.302	107.368	19.345	0.433	0.434
0.377	0.243	0.424	3.076	0.668	0.795	3.16	103.7	5.739	0.29	0.312
0.248	0.454	0.52	2.673	0.599	0.71	5.557	76.566	13.566	0.239	0.213
0.408	0.492	0.534	7.83	0.58	0.689	4.935	142.912	20.072	0.368	0.409
0.353	0.223	0.458	8.508	0.594	0.7	7.389	128.387	18.55	0.23	0.413
0.478	0.232	0.465	4.54	0.605	0.623	5.62	113.463	14.254	0.381	0.22
0.204	0.445	0.585	4.224	0.503	0.53	8.825	93.725	17.329	0.286	0.453
0.314	0.27	0.47	10.394	0.603	0.609	8.73	153.485	11.73	0.355	0.409
0.311	0.513	0.579	3.026	0.79	0.74	7.559	136.523	14.088	0.401	0.454
0.425	0.349	0.56	5.794	0.797	0.682	2.372	121.528	16.011	0.257	0.306
0.496	0.462	0.585	8.712	0.64	0.776	4.491	13.909	5.217	0.338	0.315
0.234	0.353	0.44	3.138	0.577	0.504	4.84	102.282	13.783	0.369	0.252
0.332	0.307	0.48	3.3	0.549	0.627	5.775	44.483	5.209	0.478	0.366
0.29	0.458	0.459	6.043	0.583	0.581	9.476	5.337	7.533	0.384	0.379
0.453	0.224	0.599	5.972	0.793	0.676	9.781	113.149	13.823	0.487	0.486
0.509	0.283	0.52	4.701	0.705	0.599	2.626	17.253	8.95	0.446	0.298
0.398	0.241	0.504	2.505	0.744	0.716	6.091	105.342	9.235	0.437	0.347
0.452	0.401	0.506	9.005	0.535	0.512	7.59	69.844	13.401	0.447	0.207
0.347	0.264	0.572	3.592	0.598	0.518	4.481	19.087	18.773	0.402	0.419
0.431	0.377	0.447	3.586	0.572	0.562	8.674	134.963	21.255	0.341	0.243
0.247	0.502	0.423	5.806	0.702	0.553	9.162	9.927	20.417	0.23	0.32
0.385	0.508	0.536	10.642	0.778	0.643	1.775	124.076	4.923	0.47	0.246
0.419	0.267	0.446	10.845	0.729	0.541	10.111	91.066	18.966	0.201	0.257
0.231	0.343	0.554	3.01	0.561	0.626	0.589	101.127	18.529	0.434	0.209
0.319	0.397	0.455	4.969	0.595	0.64	2.91	60.857	16.643	0.435	0.457
0.323	0.382	0.549	8.916	0.588	0.508	8.786	129.831	17.256	0.384	0.24
0.259	0.366	0.561	10.539	0.534	0.668	8.584	75.756	11.454	0.481	0.425
0.424	0.239	0.499	2.954	0.753	0.772	4.343	36.458	17.049	0.221	0.389
0.407	0.454	0.502	6.307	0.576	0.735	10.064	70.832	7.81	0.296	0.263
0.239	0.322	0.521	6.603	0.57	0.692	10.276	41.479	15.553	0.403	0.411
0.464	0.269	0.452	5.708	0.543	0.617	5.173	23.585	17.253	0.22	0.412
0.4	0.253	0.591	9.745	0.768	0.588	1.168	132.126	15.332	0.294	0.257
0.243	0.419	0.59	3.085	0.686	0.597	6.518	15.996	20.66	0.383	0.394
0.355	0.316	0.6	9.695	0.737	0.79	10.028	24.715	5.691	0.359	0.255
0.342	0.236	0.479	7.525	0.767	0.648	10.374	68.131	21.415	0.39	0.389
0.226	0.367	0.424	5.912	0.57	0.511	4.286	4.324	5.18	0.245	0.266
0.365	0.457	0.4	4.053	0.589	0.508	2.218	83.902	13.911	0.339	0.214
0.516	0.337	0.452	10.419	0.581	0.714	2.617	167.335	12.142	0.378	0.241
0.316	0.394	0.426	6.371	0.525	0.679	3.988	69.666	5.662	0.373	0.216
0.202	0.215	0.423	6.625	0.578	0.77	10.478	116.436	11.025	0.456	0.374
0.456	0.506	0.46	9.267	0.771	0.589	4.021	162.923	14.478	0.392	0.213
0.393	0.391	0.404	2.409	0.77	0.556	2.132	39.797	4.545	0.47	0.258
0.232	0.481	0.48	8.443	0.588	0.74	2.503	41.028	8.904	0.258	0.366
0.208	0.208	0.6	9.486	0.502	0.514	9.252	24.092	9.628	0.471	0.355
0.229	0.287	0.483	8.841	0.668	0.73	5.239	64.651	18.608	0.301	0.257
0.409	0.516	0.551	8.061	0.549	0.664	1.368	40.749	7.566	0.228	0.398
0.31	0.351	0.553	8.823	0.507	0.776	9.597	33.034	15.943	0.454	0.466
0.411	0.39	0.545	8.949	0.663	0.678	6.643	67.731	5.213	0.477	0.288
0.367	0.383	0.439	3.809	0.743	0.755	4.814	28.109	20.737	0.329	0.463
0.227	0.488	0.472	3.594	0.695	0.741	10.108	71.161	7.566	0.293	0.259
0.421	0.435	0.546	10.408	0.605	0.696	2.346	65.609	5.683	0.384	0.289
0.28	0.354	0.538	8.161	0.705	0.742	4.895	105.96	4.088	0.339	0.382
0.256	0.464	0.431	7.722	0.694	0.559	1.332	141.356	19.878	0.266	0.32
0.471	0.371	0.52	9.863	0.688	0.527	0.894	128.286	16.684	0.404	0.303
0.263	0.28	0.508	4.6	0.58	0.757	5.973	109.815	13.157	0.46	0.337
0.337	0.491	0.404	10.503	0.655	0.751	10.548	88.218	19.815	0.363	0.274
0.287	0.517	0.567	10.165	0.798	0.712	6.825	55.198	6.369	0.49	0.241
0.348	0.388	0.537	9.444	0.551	0.573	5.434	23.175	15.863	0.309	0.301
0.285	0.414	0.516	5.184	0.634	0.785	10.691	42.938	14.683	0.402	0.465
0.386	0.247	0.402	4.6	0.751	0.546	1.689	44.209	14.988	0.304	0.439
0.322	0.213	0.5	4.834	0.685	0.578	4.568	114.775	12.765	0.219	0.282
0.358	0.31	0.555	3.023	0.536	0.563	1.024	156.818	11.403	0.394	0.437
0.485	0.23	0.599	6.271	0.648	0.736	4.003	79.935	12.463	0.425	0.366
0.27	0.38	0.575	6.101	0.78	0.669	10.9	138.438	18.7	0.473	0.334
0.513	0.329	0.425	9.336	0.739	0.75	0.82	137.562	15.712	0.441	0.223
0.204	0.335	0.534	9.63	0.692	0.606	8.634	60.75	16.596	0.487	0.381
0.464	0.341	0.546	9.737	0.624	0.775	8.502	109.238	19.928	0.372	0.365
0.401	0.391	0.443	7.993	0.755	0.512	2.642	27.4	19.737	0.307	0.262
0.23	0.411	0.408	8.361	0.719	0.544	10.72	117.607	6.605	0.273	0.401
0.456	0.466	0.497	8.731	0.692	0.536	10.541	123.149	13.001	0.352	0.463
0.411	0.484	0.531	2.052	0.625	0.698	10.028	96.289	18.162	0.442	0.243
0.433	0.385	0.464	10.742	0.676	0.542	6.112	159.817	18.574	0.3	0.435
0.306	0.439	0.431	8.395	0.513	0.651	2.274	80.64	17.847	0.344	0.207
0.318	0.364	0.513	6.736	0.771	0.551	4.167	52.305	8.928	0.335	0.256
0.32	0.486	0.578	7.905	0.716	0.758	2.24	148.9	16.692	0.309	0.351
0.383	0.447	0.562	2.031	0.588	0.6	3.831	107.292	18.24	0.315	0.428
0.227	0.338	0.441	9.612	0.591	0.788	6.164	49.696	8.507	0.204	0.335
0.35	0.518	0.496	9.923	0.536	0.638	9.981	162.391	15.696	0.455	0.433
0.327	0.473	0.401	10.542	0.661	0.735	0.945	83.608	18.98	0.285	0.41
0.298	0.377	0.528	3.393	0.504	0.791	5.482	51.976	13.105	0.483	0.35
0.255	0.324	0.566	2.125	0.794	0.655	5.8	168.05	8.212	0.448	0.471
0.298	0.308	0.463	5.333	0.706	0.59	3.64	29.533	5.215	0.457	0.311
0.405	0.486	0.453	10.203	0.746	0.504	2.251	75.285	7.913	0.471	0.251
0.236	0.251	0.401	8.501	0.781	0.565	6.751	20.515	7.653	0.317	0.252
0.431	0.39	0.596	8.228	0.713	0.638	4.346	113.007	9.072	0.339	0.228
0.205	0.205	0.412	10.661	0.643	0.793	10.24	105.063	11.468	0.294	0.435
0.411	0.467	0.512	10.59	0.515	0.728	10.877	71.131	21.612	0.366	0.222
0.501	0.482	0.434	2.405	0.741	0.713	10.707	168.809	16.312	0.209	0.252
0.374	0.325	0.515	7.798	0.595	0.655	9.148	5.398	4.446	0.458	0.267
0.406	0.484	0.478	6.664	0.634	0.77	5.318	169.889	7.451	0.354	0.278
0.313	0.489	0.434	6.747	0.678	0.661	7.706	49.235	20.864	0.389	0.29
0.361	0.234	0.556	3.509	0.608	0.568	10.969	27.02	4.391	0.361	0.22
0.464	0.506	0.534	2.516	0.642	0.794	4.799	122.318	6.378	0.288	0.372
0.277	0.502	0.526	2.137	0.58	0.755	7.504	50.968	8.128	0.323	0.423
0.295	0.248	0.413	7.28	0.76	0.658	3.893	130.986	14.508	0.272	0.489
0.323	0.245	0.528	2.542	0.661	0.539	9.186	9.238	9.196	0.456	0.34
0.313	0.342	0.447	2.059	0.62	0.64	1.755	123.884	8.494	0.258	0.407
0.278	0.498	0.43	8.964	0.753	0.601	7.457	135.804	12.969	0.343	0.462
0.271	0.254	0.563	2.307	0.783	0.689	8.619	137.349	18.059	0.383	0.312
0.434	0.27	0.51	10.332	0.568	0.774	8.094	109.243	5.385	0.329	0.246
0.243	0.405	0.565	7.907	0.659	0.633	0.74	81.688	14.198	0.486	0.345
0.455	0.377	0.594	6.301	0.788	0.688	2.48	133.823	4.637	0.461	0.229
0.422	0.235	0.57	9.049	0.723	0.662	5.311	88.36	5.913	0.378	0.253
0.321	0.378	0.437	7.645	0.607	0.671	10.656	82.808	5.621	0.308	0.346
0.403	0.319	0.41	2.953	0.657	0.565	1.87	35.607	6.955	0.227	0.379
0.254	0.33	0.583	4.399	0.751	0.627	1.948	94.723	13.379	0.303	0.249
0.353	0.372	0.437	7.48	0.648	0.731	4.916	73.978	8.421	0.371	0.209
0.464	0.499	0.506	8.883	0.544	0.537	8.567	22.025	14.592	0.331	0.439
0.332	0.336	0.466	4.533	0.671	0.648	3.713	34.68	18.486	0.42	0.483
0.493	0.288	0.407	8.116	0.762	0.737	10.45	140.597	13.681	0.45	0.328
0.413	0.246	0.453	5.918	0.671	0.52	8.543	165.38	10.158	0.454	0.276
0.206	0.402	0.598	5.914	0.549	0.515	1.126	143.981	21.451	0.27	0.392
0.355	0.304	0.552	9.067	0.603	0.564	5.731	44.701	9.69	0.286	0.428
0.505	0.506	0.522	8.635	0.622	0.59	0.771	99.82	4.768	0.214	0.268
0.223	0.485	0.416	3.991	0.628	0.519	0.566	123.053	16.697	0.303	0.374
0.286	0.261	0.524	3.816	0.558	0.774	6.749	27.329	8.75	0.274	0.303
0.25	0.424	0.507	2.94	0.663	0.732	1.307	18.302	8.096	0.237	0.217
0.269	0.296	0.495	10.435	0.706	0.787	9.626	147.654	5.486	0.266	0.479
0.503	0.376	0.454	2.861	0.723	0.687	4.01	68.76	18.196	0.477	0.472
0.282	0.479	0.506	4.823	0.627	0.795	3.131	103.179	18.925	0.396	0.281
0.389	0.372	0.568	2.8	0.631	0.601	6.314	8.114	18.667	0.295	0.483
0.518	0.378	0.41	6.028	0.773	0.782	0.759	155.486	9.146	0.431	0.394
0.36	0.273	0.45	10.124	0.63	0.726	4.286	51.565	19.119	0.49	0.459
0.378	0.272	0.405	8.245	0.507	0.526	10.333	155.643	4.388	0.321	0.445
0.506	0.229	0.517	2.915	0.579	0.599	5.429	120.738	7.76	0.211	0.205
0.419	0.447	0.539	4.508	0.68	0.702	6.328	15.606	6.891	0.267	0.273
0.307	0.481	0.43	9.292	0.713	0.655	4.129	7.207	6.391	0.476	0.272
0.358	0.413	0.492	8.651	0.682	0.66	0.796	128.61	6.3	0.489	0.425
0.32	0.441	0.579	8.756	0.791	0.757	8.137	26.235	17.064	0.329	0.28
0.22	0.294	0.57	8.438	0.513	0.583	2.186	137.577	17.137	0.257	0.247
0.275	0.309	0.529	3.262	0.742	0.746	5.293	32.861	7.319	0.373	0.485
0.479	0.361	0.48	6.092	0.69	0.603	8.064	152.132	10.083	0.24	0.397
0.35	0.409	0.565	7.448	0.542	0.534	2.141	144.786	5.317	0.39	0.443
0.436	0.241	0.518	9.107	0.543	0.766	6.973	66.946	13.668	0.221	0.451
0.337	0.5	0.466	2.677	0.677	0.657	1.346	152.593	19.563	0.254	0.485
0.307	0.282	0.418	10.643	0.581	0.674	2.714	104.795	4.728	0.329	0.339
0.458	0.282	0.421	9.265	0.655	0.653	6.625	75.214	14.626	0.273	0.393
0.509	0.281	0.594	2.677	0.633	0.788	7.65	66.424	13.928	0.325	0.448
0.451	0.246	0.569	5.577	0.69	0.717	8.132	159.65	18.497	0.37	0.251
0.486	0.444	0.542	10.058	0.723	0.523	1.774	107.637	7.969	0.236	0.398
0.202	0.441	0.476	10.808	0.519	0.69	2.564	39.093	7.19	0.424	0.446
0.343	0.376	0.58	7.283	0.669	0.797	1.865	124.385	4.092	0.4	0.337
0.206	0.332	0.471	10.274	0.789	0.705	6.242	38.784	4.265	0.466	0.25
0.341	0.477	0.512	8.796	0.72	0.597	1.134	107.91	8.387	0.233	0.224
0.452	0.371	0.573	5.028	0.785	0.713	5.552	75.057	5.258	0.47	0.398
0.296	0.375	0.572	2.569	0.773	0.722	1.288	68.557	16.463	0.371	0.298
0.331	0.392	0.512	8.817	0.541	0.578	0.557	60.781	5.829	0.431	0.227
0.426	0.264	0.525	8.226	0.738	0.736	8.223	114.293	18.493	0.361	0.449
0.443	0.363	0.558	5.756	0.609	0.719	5.837	101.096	6.108	0.446	0.327
0.472	0.378	0.437	5.743	0.759	0.654	2.816	64.003	17.762	0.384	0.393
0.229	0.241	0.588	2.993	0.726	0.573	8.201	56.373	4.338	0.384	0.42
0.368	0.495	0.511	9.269	0.62	0.648	5.962	71.799	9.868	0.489	0.398
0.265	0.378	0.505	4.886	0.661	0.765	9.524	61.439	16.884	0.222	0.268
0.315	0.345	0.452	7.642	0.578	0.637	2.784	27.182	13.886	0.243	0.268
0.333	0.297	0.454	8.24	0.54	0.669	1.481	115.788	17.133	0.217	0.453
0.475	0.446	0.526	6.277	0.673	0.527	9.762	107.991	14.421	0.264	0.425
0.411	0.489	0.571	9.874	0.786	0.639	10.643	121.751	5.086	0.395	0.473
0.336	0.42	0.479	9.858	0.64	0.637	8.564	57.098	11.67	0.236	0.298
0.343	0.498	0.442	6.392	0.575	0.707	5.636	63.02	16.685	0.203	0.303
0.346	0.34	0.54	8.417	0.712	0.564	6.579	138.813	18.807	0.248	0.347
0.385	0.421	0.448	7.712	0.523	0.775	2.043	129.325	19.542	0.249	0.348
0.244	0.421	0.52	3.45	0.736	0.703	7.208	83.461	9.243	0.353	0.322
0.233	0.411	0.6	10.664	0.684	0.562	10.483	117.13	15.788	0.337	0.347
0.376	0.39	0.537	3.344	0.648	0.625	0.802	63.547	8.102	0.417	0.365
0.466	0.364	0.505	3.022	0.663	0.541	1.801	127.972	7.653	0.385	0.378
0.415	0.317	0.426	4.283	0.652	0.565	3.01	168.804	15.524	0.246	0.418
0.51	0.257	0.402	5.779	0.576	0.778	0.779	89.627	11.32	0.336	0.239
0.366	0.355	0.514	7.453	0.702	0.64	8.467	35.334	19.765	0.223	0.258
0.313	0.275	0.592	3.436	0.565	0.724	3.623	148.272	15.744	0.4	0.213
0.358	0.456	0.406	3.507	0.611	0.788	10.149	162.477	18.421	0.434	0.456
0.307	0.426	0.445	7.64	0.633	0.634	5.883	28.236	9.888	0.278	0.287
0.492	0.371	0.512	9.478	0.628	0.579	4.095	44.635	5.97	0.477	0.364
0.425	0.467	0.594	9.92	0.504	0.63	6.411	66.865	10.323	0.393	0.416
0.458	0.467	0.492	2.222	0.719	0.546	7.27	143.464	10.312	0.43	0.25
0.355	0.483	0.475	5.461	0.603	0.677	1.041	154.214	7.653	0.309	0.45
0.438	0.461	0.459	5.732	0.532	0.556	8.143	128.124	13.364	0.488	0.424
0.459	0.385	0.511	2.184	0.767	0.52	10.474	79.535	7.066	0.437	0.457
0.329	0.418	0.42	6.859	0.558	0.713	2.681	17.977	8.344	0.365	0.252
0.433	0.377	0.574	3.755	0.56	0.676	1.876	15.282	21.668	0.296	0.33
0.342	0.474	0.553	5.752	0.574	0.538	4.336	108.457	10.307	0.305	0.36
0.432	0.29	0.55	3.855	0.774	0.709	9.57	91.673	15.329	0.411	0.462
0.393	0.276	0.483	10.299	0.509	0.737	7.031	40.739	16.133	0.361	0.248
0.291	0.348	0.422	8.098	0.583	0.637	5.918	13.595	9.029	0.445	0.208
0.335	0.392	0.57	8.66	0.625	0.798	0.919	11.32	14.67	0.35	0.253
0.391	0.516	0.408	10.551	0.751	0.546	2.741	64.904	17.014	0.43	0.46
0.317	0.272	0.406	6.272	0.528	0.711	9.621	127.891	8.422	0.444	0.359
0.348	0.344	0.494	10.056	0.541	0.637	7.229	84.692	5.157	0.291	0.415
0.383	0.21	0.426	8.98	0.784	0.504	9.063	65.193	14.243	0.428	0.384
0.431	0.446	0.424	9.517	0.514	0.597	2.644	121.502	9.593	0.205	0.285
0.311	0.47	0.413	8.063	0.683	0.688	7.231	62.488	11.256	0.471	0.348
0.279	0.235	0.496	4.2	0.651	0.503	10.979	14.765	11.519	0.259	0.235
0.428	0.29	0.579	5.234	0.515	0.658	10.963	102.297	8.821	0.287	0.347
0.485	0.205	0.589	8.994	0.594	0.751	1.318	121.285	8.11	0.46	0.254
0.493	0.228	0.525	2.051	0.658	0.563	3.114	120.525	17.241	0.253	0.381
0.436	0.354	0.487	2.603	0.576	0.513	1.037	156.428	18.101	0.317	0.316
0.297	0.414	0.594	7.065	0.616	0.69	5.883	88.158	8.023	0.225	0.42
0.475	0.498	0.489	8.949	0.573	0.582	6.613	168.754	17.956	0.41	0.273
0.496	0.316	0.454	5.122	0.732	0.673	4.04	68.37	6.446	0.213	0.409
0.388	0.458	0.414	7.734	0.744	0.531	7.901	58.045	14.957	0.207	0.207
0.319	0.384	0.462	5.194	0.671	0.63	7.172	104.177	7.916	0.437	0.425
0.259	0.373	0.561	2.351	0.759	0.669	5.212	105.017	17.256	0.206	0.39
0.287	0.387	0.56	3.48	0.552	0.724	6.526	43.607	10.514	0.458	0.43
0.464	0.478	0.488	8.143	0.652	0.562	9.554	75.011	18.123	0.4	0.213
0.216	0.378	0.589	7.972	0.706	0.547	5.004	16.736	14.507	0.208	0.439
0.278	0.516	0.553	10.633	0.559	0.717	7.464	106.365	14.654	0.331	0.447
0.205	0.33	0.599	4.89	0.597	0.511	10.661	108.224	4.537	0.315	0.265
0.277	0.504	0.543	2.864	0.531	0.729	1.574	157.978	18.232	0.447	0.356
0.401	0.386	0.461	9.818	0.599	0.786	9.37	145.171	11.145	0.288	0.313
0.421	0.333	0.554	8.49	0.581	0.683	8.974	111.999	5.329	0.468	0.396
0.233	0.429	0.552	8.886	0.55	0.634	10.644	160.005	14.274	0.297	0.242
0.443	0.499	0.591	10.913	0.544	0.669	0.569	56.302	21.133	0.25	0.417
0.373	0.47	0.49	4.326	0.561	0.69	9.581	8.093	9.933	0.276	0.331
0.246	0.262	0.491	2.698	0.639	0.749	3.156	36.767	17.044	0.273	0.387
0.342	0.225	0.461	9.97	0.683	0.673	10.943	145.176	7.247	0.423	0.238
0.478	0.394	0.522	8.816	0.583	0.539	2.27	111.973	16.821	0.342	0.205
0.252	0.203	0.437	6.322	0.74	0.543	6.801	112.591	12.17	0.432	0.263
0.323	0.446	0.466	3.071	0.675	0.63	5.698	151.489	15.036	0.217	0.455
0.337	0.294	0.554	9.337	0.776	0.527	6.702	100.19	9.315	0.321	0.23
0.413	0.406	0.574	4.56	0.551	0.639	4.859	76.009	10	0.315	0.278
0.48	0.308	0.543	6.636	0.559	0.509	8.373	47.548	17.923	0.332	0.303
0.469	0.506	0.41	6.25	0.673	0.69	4.648	100.58	19.58	0.282	0.352
0.395	0.413	0.591	6.158	0.554	0.58	8.802	131.518	15.248	0.276	0.389
0.355	0.323	0.498	10.865	0.577	0.644	3.366	102.738	20.587	0.48	0.24
0.273	0.379	0.545	3.903	0.655	0.72	3.951	169.711	17.762	0.298	0.275
0.411	0.488	0.444	9.447	0.593	0.53	7.073	89.703	7.011	0.212	0.231
0.402	0.273	0.513	6.952	0.686	0.709	10.202	27.532	8.895	0.242	0.379
0.424	0.462	0.458	9.201	0.77	0.532	2.696	25.966	7.464	0.4	0.311
0.424	0.5	0.5	10.138	0.516	0.769	1.214	143.808	16.741	0.349	0.301
0.233	0.373	0.428	3.829	0.585	0.521	1.485	57.072	20.043	0.228	0.408
0.233	0.357	0.523	6.07	0.52	0.678	5.458	105.306	21.492	0.32	0.239
0.425	0.504	0.596	9.447	0.54	0.629	7.64	76.374	19.809	0.224	0.435
0.48	0.328	0.432	3.396	0.688	0.677	4.668	131.26	5.679	0.267	0.484
0.397	0.463	0.47	9.679	0.715	0.764	7.005	29.153	4.174	0.424	0.326
0.393	0.496	0.479	2.844	0.595	0.742	2.063	164.27	21.677	0.301	0.208
0.392	0.5	0.483	8.591	0.709	0.735	5.919	140.171	7.293	0.219	0.291
0.363	0.255	0.477	3.274	0.552	0.689	4.799	46.849	19.8	0.475	0.481
0.289	0.341	0.488	3.994	0.771	0.534	7.447	130.404	12.013	0.358	0.458
0.322	0.47	0.542	8.397	0.71	0.516	9.487	141.752	15.777	0.341	0.409
0.401	0.247	0.407	7.399	0.63	0.567	7.62	54.326	7.477	0.378	0.251
0.308	0.451	0.57	8.559	0.531	0.747	8.108	21.777	19.804	0.346	0.271
0.51	0.336	0.594	9.685	0.572	0.79	4.296	127.749	4.322	0.238	0.307
0.207	0.451	0.536	8.689	0.692	0.608	7.574	6.229	7.923	0.346	0.355
0.485	0.387	0.51	5.427	0.737	0.57	10.071	30.526	15.708	0.404	0.3
0.224	0.485	0.547	8.784	0.646	0.624	7.276	148.647	5.421	0.308	0.413
0.204	0.303	0.594	8.025	0.747	0.517	7.764	133.545	15.598	0.291	0.314
0.399	0.23	0.582	7.784	0.632	0.599	6.176	159.321	18.566	0.445	0.381
0.313	0.442	0.511	7.321	0.655	0.546	4.006	50.993	21.831	0.235	0.423
0.358	0.452	0.498	6.984	0.664	0.65	5.983	156.641	6.522	0.327	0.458
0.386	0.28	0.576	6.505	0.515	0.584	10.891	23.585	20.993	0.298	0.239
0.435	0.477	0.458	9.914	0.547	0.553	8.661	48.359	8.942	0.4	0.286
0.425	0.365	0.455	5.773	0.571	0.54	5.594	150.415	5.037	0.228	0.35
0.515	0.215	0.449	4.432	0.669	0.717	8.154	80.553	19.839	0.23	0.208
0.398	0.406	0.468	4.758	0.532	0.768	7.39	24.006	20.409	0.228	0.38
0.412	0.478	0.442	10.333	0.722	0.534	1.702	78.608	18.063	0.344	0.218
0.227	0.478	0.409	10.068	0.527	0.537	9.644	95.149	11.145	0.314	0.425
0.362	0.253	0.404	10.632	0.689	0.797	2.126	81.876	4.359	0.276	0.461
0.4	0.493	0.558	10.7	0.72	0.637	3.683	23.591	18.555	0.472	0.23
0.292	0.406	0.493	6.517	0.602	0.533	4.467	44.929	17.786	0.398	0.242
0.265	0.31	0.538	4.612	0.5	0.715	6.09	41.909	13.638	0.429	0.33
0.307	0.404	0.432	2.353	0.614	0.653	7.028	153.535	21.464	0.464	0.371
0.205	0.479	0.438	2.545	0.57	0.753	1.843	65.325	20.791	0.305	0.346
0.232	0.329	0.531	9.732	0.779	0.663	5.618	167.953	8.528	0.408	0.422
0.489	0.485	0.497	5.357	0.757	0.596	7.565	23.069	6.771	0.352	0.325
0.372	0.315	0.424	2.991	0.548	0.786	1.869	24.705	20.862	0.471	0.271
0.319	0.242	0.568	6.867	0.52	0.771	8.882	71.809	11.569	0.307	0.301
0.381	0.493	0.468	5.504	0.549	0.737	10.248	112.571	5.19	0.244	0.474
0.414	0.478	0.566	8.52	0.546	0.652	9.644	6.847	14.055	0.422	0.289
0.367	0.442	0.413	8.025	0.709	0.793	4.109	163.044	6.386	0.451	0.392
0.315	0.304	0.544	8.33	0.789	0.5	7.102	96.218	17.293	0.424	0.232
0.356	0.519	0.541	5.012	0.687	0.581	4.15	81.81	21.849	0.444	0.244
0.246	0.257	0.456	8.511	0.588	0.502	10.095	39.463	10.428	0.368	0.357
0.402	0.387	0.468	8.866	0.737	0.777	2.731	40.876	10.727	0.224	0.289
0.391	0.321	0.434	5.286	0.792	0.507	3.948	149.518	4.383	0.262	0.293
0.378	0.458	0.422	9.959	0.599	0.5	5.07	27.957	10.777	0.486	0.361
0.255	0.201	0.433	5.468	0.566	0.554	8.707	59.58	17.438	0.333	0.457
0.251	0.44	0.468	2.867	0.518	0.794	2.069	40.734	19.135	0.3	0.41
0.278	0.408	0.479	7.859	0.598	0.528	1.574	65.598	20.399	0.263	0.318
0.413	0.385	0.436	5.921	0.727	0.546	8.308	77.858	8.363	0.236	0.235
0.325	0.291	0.465	8.318	0.656	0.637	9.017	54.088	9.737	0.473	0.236
0.419	0.23	0.567	7.784	0.59	0.661	7.42	12.683	9.191	0.215	0.476
0.397	0.26	0.538	4.691	0.666	0.662	4.582	115.058	4.986	0.207	0.386
0.282	0.497	0.564	4.735	0.536	0.707	6.837	40.364	11.491	0.422	0.326
0.49	0.312	0.451	7.748	0.689	0.667	6.542	145.511	18.204	0.306	0.436
0.248	0.374	0.444	4.462	0.627	0.524	9.2	28.885	12.683	0.241	0.458
0.379	0.495	0.546	10.012	0.719	0.616	0.616	7.252	20.504	0.34	0.229
0.273	0.34	0.576	7.932	0.576	0.671	8.811	96.876	16.927	0.432	0.326
0.236	0.469	0.444	6.021	0.605	0.501	5.8	118.169	14.013	0.267	0.254
0.385	0.367	0.557	6.033	0.673	0.612	6.652	165.81	6.658	0.22	0.265
0.501	0.213	0.587	10.162	0.581	0.785	0.789	145.409	5.109	0.437	0.212
0.418	0.404	0.554	10.768	0.755	0.678	1.613	44.858	17.303	0.3	0.451
0.239	0.323	0.506	6.021	0.587	0.715	8.74	131.341	12.951	0.289	0.455
0.47	0.214	0.499	6.405	0.626	0.559	1.888	45.572	7.712	0.4	0.459
0.506	0.315	0.441	2.261	0.559	0.711	1.125	118.326	14.139	0.35	0.383
0.228	0.213	0.561	8.868	0.59	0.61	5.825	25.348	8.234	0.257	0.427
0.494	0.222	0.525	10.436	0.624	0.564	6.388	134.532	20.305	0.456	0.377
0.327	0.321	0.47	6.319	0.544	0.633	5.269	112.829	14.586	0.362	0.388
0.386	0.495	0.409	7.144	0.573	0.535	4.488	119.537	16.579	0.244	0.314
0.207	0.339	0.51	10.021	0.797	0.647	10.769	104.318	16.15	0.355	0.431
0.421	0.29	0.432	5.498	0.593	0.567	10.785	65.122	21.625	0.291	0.344
0.311	0.427	0.563	4.772	0.566	0.764	3.89	66.601	11.114	0.329	0.412
0.504	0.417	0.469	6.25	0.723	0.667	6.185	111.497	14.449	0.305	0.286
0.264	0.517	0.597	4.159	0.578	0.625	8.507	144.862	21.39	0.205	0.324
0.338	0.485	0.535	7.179	0.629	0.557	1.558	169.519	17.683	0.295	0.249
0.459	0.415	0.47	10.055	0.619	0.582	7.687	75.568	16.615	0.364	0.256
0.497	0.348	0.578	8.595	0.705	0.791	9.203	101.481	19.914	0.45	0.463
0.485	0.354	0.54	2.048	0.761	0.525	1.935	162.168	20.133	0.48	0.289
0.296	0.311	0.417	9.236	0.744	0.654	2.693	42.021	20.932	0.236	0.283
0.502	0.268	0.528	3.225	0.516	0.575	9.435	30.192	17.75	0.304	0.466
0.407	0.222	0.572	8.504	0.754	0.631	3.786	164.985	9.92	0.394	0.339
0.326	0.236	0.595	5.721	0.562	0.744	4.371	108.174	9.726	0.415	0.344
0.454	0.424	0.519	10.041	0.683	0.799	6.334	38.622	11.779	0.439	0.4
0.374	0.402	0.493	7.265	0.61	0.688	4.645	136.133	20.954	0.285	0.438
0.302	0.436	0.461	4.251	0.63	0.6	8.8	97.17	5.184	0.317	0.321
0.439	0.281	0.598	3.189	0.512	0.651	0.77	107.86	14.962	0.208	0.412
0.286	0.229	0.437	2.566	0.775	0.606	1.207	7.84	5.997	0.288	0.425
0.408	0.279	0.56	5.727	0.598	0.649	2.13	94.409	5.46	0.347	0.301
0.226	0.449	0.595	9.259	0.522	0.556	4.593	150.217	15.352	0.454	0.202
0.3	0.408	0.587	3.458	0.528	0.706	3.461	94.12	11.88	0.236	0.454
0.456	0.435	0.479	5.468	0.554	0.562	0.963	157.897	15.571	0.457	0.288
0.203	0.386	0.432	8.128	0.56	0.758	3.265	6.705	16.013	0.431	0.398
0.254	0.413	0.488	10.025	0.695	0.769	1.798	81.045	15.108	0.438	0.436
0.324	0.296	0.469	6.383	0.57	0.63	4.543	29.138	10.65	0.476	0.3
0.516	0.494	0.499	10.644	0.737	0.644	4.558	164.291	18.293	0.204	0.269
0.484	0.345	0.541	5.894	0.613	0.521	6.681	85.326	13.318	0.433	0.438
0.261	0.311	0.569	9.42	0.743	0.661	2.288	125.332	17.091	0.484	0.392
0.364	0.399	0.474	4.393	0.658	0.696	10.335	157.223	10.103	0.451	0.424
0.406	0.225	0.541	6.182	0.5	0.676	4.46	9.086	6.431	0.303	0.446
0.209	0.496	0.433	8.128	0.565	0.768	5.939	148.125	9.286	0.425	0.472
0.449	0.219	0.455	10.523	0.681	0.585	2.235	126.346	10.399	0.304	0.373
0.397	0.244	0.474	9.611	0.792	0.759	2.02	153.019	13.461	0.207	0.417
0.516	0.341	0.531	4.123	0.763	0.597	6.289	150.009	13.784	0.314	0.387
0.291	0.349	0.424	8.969	0.759	0.634	5.426	127.982	15.144	0.46	0.245
0.334	0.345	0.419	7.644	0.539	0.723	3.469	102.348	10.501	0.477	0.421
0.414	0.279	0.493	5.417	0.554	0.761	7.865	96.045	15.843	0.305	0.448
0.297	0.295	0.545	6.911	0.61	0.765	7.709	28.55	11.406	0.226	0.313
0.426	0.284	0.522	3.849	0.679	0.741	1.006	87.155	5.479	0.344	0.255
0.433	0.285	0.44	10.692	0.682	0.577	4.602	141.245	7.377	0.394	0.356
0.518	0.291	0.501	4.961	0.735	0.644	5.175	143.52	9.101	0.465	0.436
0.403	0.335	0.479	3.962	0.568	0.762	5.137	151.352	21.358	0.358	0.418
0.393	0.229	0.532	5.412	0.726	0.664	3.179	136.022	20.258	0.237	0.475
0.502	0.321	0.505	7.546	0.734	0.608	1.112	84.16	21.693	0.427	0.469
0.485	0.376	0.411	7.677	0.751	0.718	5.35	6.325	4.553	0.375	0.211
0.373	0.418	0.464	4.257	0.765	0.729	7.628	113.898	14.76	0.283	0.45
0.331	0.399	0.554	5.377	0.71	0.515	7.267	74.575	13.902	0.446	0.364
0.498	0.35	0.559	7.585	0.517	0.521	7.838	40.653	19.817	0.393	0.346
0.437	0.324	0.565	9.322	0.514	0.696	8.707	80.179	11.168	0.239	0.286
0.339	0.309	0.439	7.344	0.784	0.701	10.979	124.897	15.481	0.249	0.288
0.453	0.395	0.562	4.133	0.789	0.732	9.394	152.183	5.486	0.393	0.477
0.361	0.237	0.575	8.03	0.588	0.539	7.099	39.229	5.502	0.234	0.469
0.266	0.219	0.447	9.571	0.51	0.552	3.937	24.827	5.773	0.258	0.461
0.371	0.243	0.442	8.684	0.648	0.758	5.903	60.365	11.764	0.32	0.443
0.487	0.466	0.492	9.341	0.799	0.599	4.285	107.971	13.094	0.35	0.312
0.287	0.387	0.528	8.259	0.687	0.77	3.882	21.822	21.043	0.489	0.303
0.443	0.36	0.488	10.698	0.642	0.523	3.364	129.284	12.845	0.378	0.214
0.515	0.389	0.41	4.727	0.736	0.775	4.847	119.724	7.113	0.443	0.307
0.249	0.265	0.529	8.332	0.684	0.698	0.628	45.405	20.427	0.411	0.227
0.484	0.228	0.555	3.748	0.57	0.502	7.303	146.043	15.71	0.363	0.397
0.237	0.405	0.515	5.38	0.609	0.696	5.36	93.973	6.441	0.353	0.411
0.242	0.416	0.464	3.63	0.684	0.783	3.773	101.01	10.735	0.429	0.325
0.37	0.517	0.407	4.569	0.697	0.509	0.528	137.283	16.708	0.284	0.346
0.489	0.461	0.472	3.795	0.66	0.634	4.297	113.67	16.29	0.242	0.206
0.448	0.351	0.505	10.149	0.56	0.507	1.096	69.844	21.844	0.322	0.454
0.371	0.29	0.471	7.027	0.753	0.715	10.495	39.452	10.873	0.445	0.428
0.409	0.358	0.427	5.974	0.77	0.552	10.33	58.825	15.949	0.476	0.219
0.213	0.358	0.557	4.682	0.664	0.588	7.24	145.343	17.528	0.371	0.301
0.302	0.346	0.593	7.525	0.612	0.7	0.987	79.201	9.468	0.486	0.242
0.431	0.38	0.444	4.748	0.625	0.567	3.385	56.576	19.321	0.419	0.288
0.416	0.236	0.401	10.377	0.716	0.604	8.295	125.12	6.646	0.335	0.267
0.253	0.452	0.539	7.439	0.504	0.69	10.45	161.869	9.299	0.241	0.392
0.393	0.355	0.599	6.361	0.653	0.564	8.999	168.379	16.604	0.368	0.489
0.261	0.423	0.589	10.911	0.618	0.63	4.537	5.991	14.451	0.41	0.422
0.311	0.276	0.418	10.89	0.678	0.681	9.933	50.42	7.956	0.46	0.38
0.441	0.289	0.517	2.85	0.517	0.778	10.782	124.061	8.316	0.222	0.375
0.372	0.211	0.42	2.44	0.532	0.792	4.182	73.076	13.556	0.315	0.326
0.441	0.218	0.546	3.265	0.565	0.734	5.211	83.147	15.047	0.347	0.435
0.248	0.466	0.459	3.475	0.776	0.8	9.474	127.8	21.439	0.326	0.463
0.231	0.313	0.552	3.875	0.75	0.63	0.755	83.669	7.173	0.467	0.482
0.377	0.413	0.556	3.834	0.554	0.598	4.591	82.357	21.735	0.209	0.247
0.426	0.314	0.445	10.226	0.756	0.557	1.142	163.085	4.276	0.312	0.367
0.494	0.236	0.544	10.492	0.558	0.535	1.267	82.438	18.391	0.381	0.324
0.216	0.436	0.45	3.137	0.525	0.756	5.43	75.067	14.566	0.33	0.48
0.353	0.36	0.512	2.083	0.578	0.619	10.478	56.181	4.272	0.356	0.324
0.473	0.452	0.518	9.474	0.796	0.535	1.529	29.548	8.099	0.356	0.284
0.475	0.291	0.43	3.505	0.538	0.672	6.607	65.173	21.881	0.295	0.228
0.398	0.519	0.48	7.619	0.793	0.752	8.48	60.527	9.473	0.287	0.378
0.498	0.485	0.546	8.701	0.639	0.539	6.888	108.488	14.714	0.41	0.303
0.505	0.421	0.488	8.551	0.759	0.64	6.799	85.549	11.428	0.448	0.314
0.318	0.409	0.567	9.13	0.695	0.771	5.273	35.592	9.495	0.335	0.371
0.243	0.436	0.541	10.253	0.551	0.669	6.657	58.592	19.126	0.341	0.287
0.49	0.483	0.509	2.058	0.791	0.58	1.065	76.703	10.365	0.421	0.21
0.385	0.445	0.468	7.344	0.505	0.746	7.959	60.507	16.363	0.401	0.323
0.374	0.232	0.517	2.202	0.623	0.65	1.765	9.178	19.912	0.439	0.317
0.299	0.476	0.536	5.534	0.636	0.782	6.619	4.39	17.575	0.362	0.419
0.425	0.411	0.434	3.163	0.7	0.57	1.796	127.673	5.829	0.436	0.243
0.508	0.323	0.415	5.87	0.645	0.756	2.629	118.351	15.796	0.39	0.27
0.461	0.292	0.532	5.055	0.728	0.792	10.042	73.978	9.315	0.456	0.419
0.516	0.38	0.45	7.819	0.785	0.718	3.803	135.46	16.673	0.409	0.327
0.476	0.39	0.444	8.373	0.566	0.651	10.589	118.838	9.335	0.43	0.323
0.457	0.204	0.446	9.262	0.7	0.613	7.067	55.527	6.716	0.451	0.431
0.396	0.36	0.515	6.175	0.723	0.696	8.237	161.129	20.751	0.225	0.462
0.459	0.336	0.501	8.482	0.563	0.535	9.318	123.823	10.268	0.396	0.416
0.281	0.237	0.408	6.567	0.619	0.639	5.32	64.773	21.376	0.487	0.398
0.403	0.296	0.474	4.374	0.66	0.77	6.78	163.338	14.506	0.439	0.227
0.332	0.37	0.454	9.026	0.553	0.666	4.156	134.765	14.462	0.326	0.457
0.396	0.322	0.452	10.565	0.543	0.791	7.04	72.032	17.447	0.338	0.46
0.515	0.516	0.537	6.817	0.764	0.585	7.258	157.862	6.258	0.374	0.429
0.43	0.461	0.468	3.895	0.58	0.529	3.537	107.556	18.568	0.293	0.345
0.251	0.374	0.551	4.321	0.588	0.67	0.535	19.761	12.277	0.432	0.266
0.477	0.447	0.468	5.088	0.559	0.618	1.375	99.804	11.609	0.25	0.472
0.29	0.263	0.538	7.085	0.617	0.761	2.077	37.097	8.1	0.474	0.274
0.215	0.214	0.594	6.389	0.516	0.537	6.87	63.764	20.571	0.351	0.216
0.328	0.287	0.532	5.525	0.507	0.542	0.853	102.616	12.117	0.464	0.384
0.475	0.314	0.592	9.673	0.698	0.728	6.398	144.948	17.219	0.353	0.423
0.513	0.228	0.517	9.967	0.609	0.612	5.275	70.031	15.854	0.324	0.425
0.346	0.389	0.551	4.175	0.544	0.547	1.892	129.37	19.643	0.382	0.47
0.22	0.359	0.568	3.859	0.618	0.586	2.204	60.081	19.666	0.303	0.268
0.518	0.361	0.421	6.638	0.66	0.764	10.796	25.343	17.019	0.37	0.37
0.463	0.49	0.458	7.039	0.799	0.606	0.628	25.632	18.9	0.476	0.357
0.326	0.255	0.538	4.423	0.763	0.529	3.997	92.606	9.812	0.287	0.409
0.293	0.265	0.489	9.609	0.546	0.541	10.99	4.861	13.294	0.364	0.299
0.49	0.315	0.475	9.223	0.752	0.631	10.853	57.553	5.526	0.311	0.397
0.258	0.331	0.461	10.812	0.774	0.518	10.567	61.201	19.804	0.471	0.345
0.314	0.333	0.585	6.417	0.729	0.735	1.291	61.733	16.024	0.266	0.397
0.272	0.299	0.521	8.991	0.524	0.755	6.955	112.875	9.268	0.243	0.299
0.439	0.291	0.425	3.094	0.743	0.61	9.406	120.824	11.64	0.364	0.467
0.324	0.423	0.571	10.84	0.58	0.777	6.123	65.056	13.762	0.364	0.332
0.378	0.517	0.481	8.344	0.605	0.712	10.81	50.522	14.023	0.485	0.378
0.251	0.321	0.431	3.383	0.511	0.549	6.83	61.459	7.339	0.34	0.395
0.314	0.303	0.473	9.786	0.747	0.603	9.976	118.139	12.142	0.258	0.47
0.293	0.493	0.57	5.012	0.655	0.719	9.836	120.165	7.327	0.337	0.263
0.465	0.24	0.422	4.555	0.795	0.664	7.377	19.294	20.442	0.382	0.356
0.501	0.277	0.503	5.184	0.593	0.609	6.097	89.039	19.744	0.2	0.334
0.406	0.518	0.455	10.244	0.657	0.504	9.042	55.041	8.935	0.372	0.287
0.279	0.201	0.584	9.552	0.707	0.672	4.752	122.45	13.964	0.333	0.376
0.295	0.201	0.417	10.679	0.543	0.652	3.646	127.678	18.381	0.244	0.425
0.223	0.482	0.44	4.093	0.575	0.784	2.637	91.633	17.699	0.214	0.45
0.507	0.264	0.561	2.12	0.508	0.534	5.146	31.863	11.805	0.292	0.409
0.255	0.235	0.459	9.772	0.628	0.515	2.921	156.808	8.996	0.335	0.376
0.479	0.231	0.59	5.506	0.643	0.739	8.698	42.234	4.812	0.264	0.392
0.32	0.386	0.401	3.083	0.727	0.725	6.794	60.623	16.448	0.409	0.364
0.423	0.362	0.44	9.968	0.683	0.559	6.791	30.09	19.54	0.298	0.354
0.457	0.48	0.564	7.087	0.657	0.735	2.015	162.816	15.516	0.312	0.319
0.222	0.513	0.585	7.043	0.57	0.564	7.227	43.237	5.112	0.288	0.338
0.406	0.4	0.485	2.855	0.685	0.759	10.587	103.325	6.918	0.372	0.374
0.51	0.388	0.579	7.012	0.732	0.513	5.328	120.52	11.197	0.319	0.346
0.469	0.27	0.579	7.35	0.602	0.736	4.972	160.937	15.807	0.474	0.398
0.263	0.394	0.438	9.656	0.568	0.561	1.682	117.662	17.027	0.407	0.438
0.261	0.373	0.462	7.048	0.58	0.522	9.629	30.637	9.058	0.422	0.454
0.384	0.239	0.536	8.632	0.54	0.64	10.298	143.93	4.36	0.381	0.285
0.241	0.442	0.519	7.017	0.733	0.698	9.802	69.307	21.856	0.272	0.432
0.347	0.406	0.522	8.687	0.791	0.593	7.417	114.668	17.407	0.365	0.209
0.425	0.289	0.459	7.997	0.788	0.533	8.483	73.385	8.905	0.228	0.357
0.231	0.495	0.512	8.228	0.502	0.691	8.408	155.942	12.165	0.284	0.344
0.367	0.379	0.56	2.183	0.551	0.574	7.936	49.929	17.503	0.254	0.295
0.512	0.47	0.503	10.476	0.554	0.631	1.182	138.758	11.991	0.262	0.437
0.289	0.266	0.405	7.308	0.775	0.659	8.482	55.618	18.462	0.216	0.4
0.32	0.383	0.427	6.612	0.527	0.685	6.632	22.709	9.931	0.208	0.395
0.392	0.32	0.506	5.021	0.743	0.7	3.282	82.245	15.8	0.294	0.369
0.284	0.519	0.547	2.174	0.583	0.737	7.049	106.73	9.582	0.237	0.426
0.232	0.305	0.547	4.036	0.641	0.64	3.292	80.477	20.434	0.224	0.322
0.242	0.31	0.407	3.598	0.555	0.568	10.093	123.245	13.204	0.285	0.279
0.48	0.509	0.48	2.646	0.638	0.605	6.352	35.08	16.142	0.339	0.332
0.272	0.371	0.497	4.261	0.508	0.79	5.075	133.691	8.91	0.46	0.483
0.396	0.417	0.438	4.752	0.713	0.511	2.213	56.905	18.889	0.458	0.434
0.218	0.425	0.441	4.932	0.596	0.772	0.724	50.881	18.013	0.231	0.449
0.416	0.442	0.463	4.949	0.665	0.51	5.115	96.81	14.729	0.368	0.318
0.251	0.279	0.459	9.182	0.502	0.507	4.305	10.267	5.495	0.254	0.243
0.401	0.275	0.507	6.272	0.717	0.717	1.492	126.771	11.908	0.369	0.435
0.243	0.251	0.503	3.224	0.571	0.727	8.878	91.785	13.178	0.297	0.35
0.301	0.323	0.464	8.422	0.626	0.594	3.47	12.729	14.919	0.207	0.429
0.46	0.265	0.526	9.99	0.521	0.799	7.428	100.24	16.835	0.301	0.436
0.283	0.296	0.412	5.337	0.766	0.637	7.673	150.734	17.289	0.202	0.378
0.346	0.441	0.507	4.04	0.671	0.613	7.857	49.002	13.445	0.268	0.469
0.449	0.321	0.565	4.509	0.602	0.72	2.964	143.585	11.042	0.24	0.307
0.214	0.323	0.47	3.426	0.613	0.721	9.167	94.733	7.211	0.379	0.451
0.226	0.44	0.49	4.015	0.591	0.715	1.728	146.377	21.362	0.276	0.347
0.303	0.506	0.594	10.81	0.712	0.703	7.065	23.859	17.299	0.364	0.455
0.352	0.385	0.597	3.514	0.677	0.79	8.169	138.134	18.234	0.474	0.281
0.227	0.214	0.534	9.316	0.582	0.649	7.732	110.22	16.447	0.34	0.433
0.349	0.209	0.499	2.122	0.762	0.631	0.512	169.002	17.974	0.417	0.419
0.505	0.285	0.517	3.699	0.699	0.597	10.721	47.35	18.244	0.224	0.427
0.306	0.342	0.508	4.592	0.625	0.537	4.828	59.767	13.848	0.447	0.264
0.508	0.319	0.558	8.713	0.668	0.542	3.423	68.461	13.913	0.262	0.287
0.336	0.308	0.575	8.427	0.516	0.791	9.78	34.508	7.723	0.391	0.355
0.362	0.296	0.411	6.118	0.788	0.787	7.857	19.183	9.357	0.387	0.478
0.451	0.508	0.574	8.87	0.534	0.71	1.695	92.053	7.015	0.328	0.239
0.236	0.337	0.564	4.679	0.616	0.621	5.689	19.609	16.097	0.235	0.272
0.496	0.49	0.59	7.93	0.752	0.771	4.308	30.845	16.49	0.307	0.335
0.444	0.397	0.532	4.004	0.741	0.76	7.036	167.249	19.96	0.41	0.257
0.484	0.281	0.514	6.206	0.501	0.562	1.18	11.168	11.91	0.207	0.265
0.417	0.506	0.443	9.115	0.616	0.543	1.744	168.678	7.065	0.363	0.463
0.229	0.431	0.433	6.999	0.789	0.503	2.353	29.432	21.322	0.357	0.42
0.268	0.233	0.438	9.553	0.674	0.571	8.506	165.086	16.188	0.392	0.325
0.256	0.379	0.464	5.638	0.697	0.508	10.71	28.16	15.286	0.219	0.341
0.386	0.21	0.454	6.546	0.566	0.769	2.563	112.47	20.096	0.254	0.299
0.237	0.421	0.419	3.633	0.77	0.54	2.506	134.963	4.758	0.333	0.346
0.469	0.256	0.403	7.534	0.8	0.699	0.733	108.143	10.278	0.3	0.486
0.33	0.442	0.464	4.044	0.511	0.649	1.93	38.971	19.843	0.266	0.384
0.475	0.239	0.595	4.27	0.556	0.723	3.816	31.291	9.833	0.36	0.436
0.332	0.38	0.516	4.649	0.698	0.574	7.666	119.137	7.638	0.315	0.246
0.325	0.388	0.54	3.87	0.749	0.526	10.525	158.459	12.408	0.396	0.279
0.494	0.224	0.412	8.045	0.784	0.733	3.153	47.143	19.988	0.226	0.392
0.294	0.388	0.55	3.771	0.514	0.751	9.102	22.557	17.251	0.348	0.276
0.456	0.387	0.42	9.062	0.778	0.65	9.174	112.617	5.455	0.345	0.41
0.33	0.235	0.413	4.615	0.683	0.723	10.195	66.449	7.865	0.371	0.293
0.408	0.252	0.555	3.681	0.651	0.657	1.184	125.196	9.557	0.278	0.427
0.489	0.244	0.461	2.809	0.721	0.65	5.535	154.422	4.742	0.347	0.353
0.258	0.282	0.567	7.442	0.667	0.658	8.866	132.759	18.327	0.214	0.401
0.447	0.485	0.427	10.003	0.582	0.624	4.964	27.507	7.388	0.449	0.238
0.386	0.238	0.451	6.9	0.777	0.772	5.914	23.54	4.049	0.217	0.233
0.291	0.288	0.45	7.087	0.533	0.597	7.514	82.767	7.659	0.28	0.342
0.405	0.233	0.496	6.539	0.796	0.739	4.559	91.481	9.644	0.353	0.275
0.241	0.444	0.559	4.716	0.51	0.637	9.567	98.138	11.475	0.358	0.241
0.422	0.436	0.482	8.381	0.629	0.793	6.33	112.956	14.955	0.278	0.433
0.319	0.286	0.519	7.906	0.605	0.544	6.271	145.632	15.594	0.471	0.424
0.297	0.479	0.464	2.937	0.674	0.585	6.242	18.768	19.458	0.313	0.438
0.468	0.287	0.54	2.024	0.657	0.792	6.249	127.187	8.479	0.286	0.437
0.234	0.366	0.453	8.725	0.659	0.785	3.321	117.419	12.709	0.319	0.473
0.391	0.425	0.569	3.714	0.581	0.605	4.004	122.252	13.741	0.225	0.249
0.498	0.22	0.525	5.042	0.623	0.57	8.473	154.189	15.66	0.474	0.301
0.483	0.43	0.441	5.97	0.649	0.669	2.624	83.061	9.299	0.297	0.405
0.387	0.419	0.547	2.547	0.641	0.63	5.43	145.455	13.875	0.452	0.486
0.219	0.225	0.557	3.953	0.521	0.601	1.688	60.998	11.628	0.46	0.327
0.395	0.26	0.577	9.164	0.671	0.6	7.266	143.91	17.037	0.274	0.375
0.331	0.515	0.56	3.227	0.528	0.505	8.58	76.404	4.487	0.313	0.463
0.206	0.455	0.591	8.505	0.536	0.524	4.938	144.685	5.08	0.274	0.214
0.406	0.38	0.532	3.106	0.736	0.689	3.884	27.319	21.537	0.394	0.386
0.349	0.419	0.582	10.989	0.646	0.507	7.974	149.624	7.24	0.331	0.422
0.261	0.341	0.59	10.819	0.795	0.631	8.701	125.059	8.569	0.298	0.284
0.231	0.255	0.485	3.782	0.536	0.731	9.421	129.72	19.29	0.361	0.415
0.422	0.32	0.577	7.363	0.507	0.65	4.13	21.878	11.94	0.209	0.392
0.454	0.478	0.462	3.217	0.586	0.583	7.432	118.853	13.756	0.315	0.34
0.483	0.43	0.541	3.329	0.616	0.519	1.396	122.992	5.406	0.458	0.341
0.442	0.434	0.543	4.072	0.648	0.739	9.674	130.226	4.977	0.277	0.474
0.27	0.476	0.588	2.803	0.558	0.65	3.736	74.114	14.238	0.247	0.225
0.368	0.471	0.491	4.645	0.732	0.679	1.876	22.988	14.91	0.221	0.461
0.273	0.384	0.413	6.779	0.586	0.618	2.692	59.767	13.406	0.21	0.475
0.403	0.348	0.428	3.582	0.676	0.54	1.136	51.099	19.747	0.24	0.26
0.272	0.45	0.523	10.494	0.756	0.751	6.567	101.4	12.141	0.249	0.214
0.341	0.45	0.469	8.48	0.503	0.66	3.917	134.649	13.005	0.376	0.39
0.225	0.433	0.475	2.81	0.746	0.735	1.901	122.425	12.388	0.366	0.207
0.242	0.228	0.402	7.104	0.668	0.576	2.713	51.783	10.981	0.406	0.239
0.239	0.463	0.452	9.43	0.601	0.795	0.639	36.96	7.98	0.226	0.284
0.517	0.34	0.502	3.161	0.514	0.641	4.559	166.601	8.613	0.304	0.326
0.359	0.47	0.567	2.342	0.556	0.548	8.601	62.229	4.925	0.343	0.339
0.282	0.264	0.583	3.655	0.572	0.679	1.135	142.511	21.067	0.288	0.334
0.458	0.494	0.437	7.7	0.597	0.628	5.606	148.773	21.277	0.372	0.485
0.27	0.328	0.485	7.474	0.75	0.503	10.554	161.894	16.127	0.476	0.217
0.423	0.37	0.472	4.362	0.514	0.51	10.149	114.263	7.971	0.345	0.298
0.492	0.335	0.529	5.758	0.685	0.555	6.245	102.566	7.765	0.367	0.249
0.334	0.315	0.574	6.802	0.652	0.79	7.964	60.568	17.882	0.46	0.359
0.385	0.473	0.493	3.233	0.757	0.709	9.095	131.452	17.594	0.396	0.394
0.237	0.388	0.558	9.989	0.723	0.633	10.664	30.212	13.584	0.329	0.332
0.456	0.455	0.441	3.856	0.718	0.619	8.846	78.4	9.29	0.302	0.309
0.303	0.273	0.435	4.506	0.503	0.642	10.06	49.275	10.987	0.464	0.229
0.256	0.32	0.595	4.326	0.653	0.612	0.611	166.682	12.928	0.241	0.208
0.337	0.288	0.572	5.479	0.599	0.798	2.196	6.381	20.559	0.475	0.412
0.369	0.22	0.514	4.921	0.58	0.645	5.516	144.599	6.659	0.448	0.287
0.3	0.275	0.427	6.168	0.714	0.648	4.222	141.888	8.334	0.249	0.395
0.267	0.391	0.489	10.384	0.719	0.793	4.191	15.5	9.535	0.383	0.335
0.431	0.499	0.559	3.335	0.72	0.694	7.529	67.306	13.786	0.207	0.313
0.256	0.504	0.507	4.762	0.702	0.744	8.016	15.535	14.869	0.201	0.226
0.395	0.333	0.514	9.912	0.542	0.695	3.589	88.082	10.922	0.363	0.452
0.251	0.261	0.468	2.873	0.792	0.794	8.388	15.237	19.435	0.203	0.353
0.417	0.421	0.584	10.157	0.51	0.629	3.314	26.919	11.143	0.472	0.26
0.486	0.258	0.479	9.091	0.786	0.617	2.19	12.855	7.473	0.469	0.422
0.41	0.455	0.425	7.572	0.523	0.557	3.985	47.776	7.537	0.323	0.242
0.357	0.21	0.521	10.881	0.794	0.613	2.937	46.763	14.933	0.382	0.433
0.201	0.381	0.462	10.405	0.558	0.709	10.003	73.755	18.734	0.233	0.22
0.437	0.295	0.559	6.854	0.519	0.706	4.988	160.466	8.113	0.307	0.229
0.282	0.362	0.579	2.814	0.664	0.685	8.391	89.728	8.406	0.477	0.285
0.323	0.517	0.477	8.38	0.638	0.615	1.127	63.41	18.901	0.236	0.211
0.489	0.427	0.54	5.73	0.567	0.532	10.265	117.997	14.285	0.313	0.449
0.323	0.201	0.492	10.877	0.534	0.593	6.023	6.153	7.568	0.228	0.401
0.224	0.318	0.464	7.339	0.604	0.748	9.363	166.413	8.293	0.368	0.311
0.308	0.276	0.598	3.26	0.543	0.705	9.875	21.063	10.736	0.353	0.484
0.48	0.246	0.55	10.02	0.529	0.799	3.356	105.033	15.525	0.292	0.475
0.469	0.253	0.43	6.342	0.552	0.66	5.273	25.754	21.89	0.209	0.49
0.215	0.376	0.497	7.561	0.725	0.683	8.465	155.41	12.352	0.261	0.414
0.226	0.352	0.529	7.889	0.582	0.656	4.232	106.801	4.063	0.358	0.219
0.392	0.414	0.584	3.826	0.624	0.584	4.137	97.165	11.336	0.465	0.297
0.489	0.242	0.513	3.136	0.789	0.573	6.849	70.705	4.175	0.261	0.389
0.429	0.277	0.491	6.693	0.667	0.794	10.045	138.403	15.041	0.488	0.239
0.423	0.518	0.406	8.5	0.519	0.609	10.371	88.634	13.227	0.338	0.323
0.278	0.308	0.593	9.322	0.546	0.656	10.692	4.208	10.511	0.357	0.407
0.337	0.358	0.512	5.601	0.561	0.59	1.945	31.007	15.561	0.272	0.433
0.211	0.497	0.576	8.623	0.55	0.556	5.433	10.018	11.423	0.355	0.461
0.304	0.51	0.434	10.19	0.544	0.645	7.299	11.7	12.657	0.392	0.275
0.484	0.256	0.481	10.449	0.631	0.612	1.251	88.639	21.919	0.267	0.335
0.231	0.206	0.465	5.717	0.777	0.761	10.878	166.545	7.967	0.332	0.431
0.406	0.297	0.489	3.493	0.735	0.753	10.899	81.724	21.149	0.248	0.201
0.338	0.488	0.537	4.793	0.667	0.552	3.31	67.397	20.154	0.434	0.239
0.34	0.357	0.572	5.416	0.722	0.503	5.379	134	4.893	0.272	0.477
0.474	0.464	0.592	2.24	0.645	0.725	7.347	136.594	20.188	0.283	0.472
0.271	0.296	0.471	10.398	0.634	0.527	7.425	112.9	6.451	0.271	0.456
0.502	0.392	0.592	10.424	0.577	0.779	7.966	34.807	12.165	0.258	0.251
0.436	0.378	0.551	6.187	0.624	0.716	5.617	62.224	17.653	0.251	0.2
0.415	0.37	0.424	7.846	0.689	0.568	4.809	156.615	13.874	0.268	0.391
0.465	0.301	0.501	3.093	0.512	0.545	3.146	94.348	6.452	0.219	0.224
0.291	0.399	0.44	2.967	0.726	0.611	3.591	105.028	18.113	0.229	0.419
0.27	0.486	0.426	2.143	0.785	0.593	8.544	54.615	8.575	0.279	0.485
0.44	0.35	0.407	10.79	0.595	0.64	2.109	158.12	6.968	0.455	0.442
0.485	0.252	0.507	8.135	0.774	0.573	3.523	50.375	9.098	0.31	0.318
0.384	0.388	0.405	5.298	0.756	0.538	4.57	167.609	11.831	0.294	0.389
0.462	0.516	0.432	8.543	0.766	0.643	9.96	140.075	18.129	0.315	0.334
0.481	0.415	0.545	6.129	0.684	0.51	5.253	48.637	19.162	0.256	0.361
0.448	0.441	0.466	3.338	0.591	0.566	5.079	26.64	9.041	0.217	0.412
0.207	0.275	0.494	10.512	0.508	0.672	3.949	33.753	19.182	0.303	0.274
0.351	0.426	0.424	9.969	0.73	0.747	4.129	127.374	20.27	0.291	0.409
0.217	0.444	0.526	9.027	0.64	0.643	0.975	101.704	18.937	0.434	0.241
0.37	0.217	0.442	4.987	0.551	0.755	7.777	20.014	6.769	0.478	0.238
0.468	0.417	0.416	4.939	0.653	0.679	0.617	165.587	5.913	0.459	0.435
0.512	0.26	0.464	9.39	0.513	0.689	3.311	11.098	9.138	0.377	0.241
0.221	0.329	0.501	3.181	0.675	0.687	4.469	91.76	16.746	0.305	0.383
0.453	0.312	0.488	7.67	0.697	0.543	4.363	21.518	19.303	0.337	0.336
0.403	0.431	0.408	10.245	0.668	0.568	1.076	73.922	18.806	0.287	0.274
0.347	0.356	0.566	2.01	0.608	0.528	7.511	67.979	9.841	0.209	0.43
0.247	0.351	0.558	6.904	0.573	0.651	4.449	21.964	7.907	0.376	0.372
0.333	0.314	0.438	3.183	0.734	0.693	4.77	94.678	19.777	0.449	0.236
0.405	0.42	0.574	5.365	0.502	0.624	10.565	96.132	18.197	0.43	0.399
0.3	0.45	0.497	3.558	0.525	0.543	6.159	109.227	7.149	0.353	0.262
0.329	0.395	0.457	2.878	0.595	0.657	1.411	63.861	17.763	0.324	0.347
0.473	0.261	0.527	3.369	0.665	0.521	1.381	162.345	20.208	0.433	0.488
0.435	0.391	0.554	7.594	0.661	0.71	2.063	64.286	18.923	0.435	0.478
0.443	0.315	0.6	6.173	0.656	0.655	4.184	93.675	10.915	0.42	0.396
0.243	0.297	0.483	4.128	0.57	0.756	4.248	66.738	6.67	0.317	0.335
0.452	0.438	0.468	5.333	0.538	0.572	6.76	88.269	16.76	0.295	0.328
0.393	0.261	0.419	2.579	0.748	0.534	3.921	77.255	13.748	0.333	0.341
0.501	0.285	0.529	9.537	0.714	0.572	7.158	73.324	18.031	0.31	0.482
0.43	0.254	0.561	2.238	0.569	0.689	2.595	73.734	13.392	0.237	0.365
0.235	0.358	0.514	3.917	0.564	0.695	6.655	58.567	11.848	0.35	0.295
0.208	0.4	0.408	2.51	0.789	0.504	0.653	41.063	8.353	0.332	0.412
0.447	0.451	0.475	9.426	0.563	0.551	10.5	16.017	17.725	0.448	0.202
0.274	0.378	0.509	7.343	0.692	0.775	0.57	44.589	6.438	0.45	0.396
0.418	0.282	0.544	7.851	0.602	0.693	1.871	23.266	12.341	0.23	0.438
0.393	0.297	0.598	3.296	0.587	0.566	8.147	36.975	19.926	0.333	0.334
0.296	0.396	0.565	10.311	0.726	0.733	0.906	132.926	16.031	0.227	0.256
0.338	0.257	0.564	6.924	0.65	0.512	3.268	55.917	19.928	0.422	0.458
0.206	0.511	0.493	2.485	0.546	0.671	2.822	29.133	20.232	0.343	0.224
0.494	0.423	0.532	2.997	0.531	0.553	7.303	7.759	8.432	0.254	0.28
0.492	0.514	0.412	7.194	0.57	0.73	4.482	97.515	10.217	0.4	0.202
0.29	0.483	0.455	7.949	0.578	0.586	10.177	9.056	7.538	0.28	0.348
0.312	0.511	0.573	4.506	0.624	0.751	3.357	37.988	5.043	0.248	0.357
0.347	0.4	0.501	5.291	0.593	0.625	2.882	157.537	6.632	0.274	0.322
0.246	0.357	0.502	3.313	0.763	0.733	0.782	107.703	15.006	0.216	0.381
0.411	0.285	0.567	7.372	0.763	0.645	1.394	116.315	9.093	0.45	0.417
0.232	0.47	0.592	7.547	0.746	0.572	7.677	65.634	18.315	0.229	0.451
0.288	0.462	0.476	8.277	0.664	0.552	7.062	57.695	21.888	0.237	0.336
0.316	0.508	0.598	8.879	0.51	0.72	10.187	19.907	17.398	0.262	0.212
0.331	0.264	0.458	10.545	0.525	0.659	2.281	33.631	9.36	0.423	0.482
0.313	0.31	0.434	9.099	0.612	0.661	10.923	65.644	7.455	0.237	0.3
0.433	0.289	0.426	10.367	0.732	0.597	4.477	12.298	11.832	0.217	0.445
0.243	0.233	0.439	6.509	0.642	0.522	5.848	4.643	15.893	0.356	0.372
0.332	0.219	0.488	5.549	0.527	0.617	2.455	68.567	11.617	0.467	0.431
0.298	0.349	0.404	7.619	0.607	0.677	7.273	61.186	11.296	0.454	0.426
0.285	0.269	0.596	6.573	0.772	0.665	2.761	19.34	10.977	0.346	0.426
0.363	0.262	0.516	8.5	0.689	0.632	10.138	114.329	20.941	0.262	0.28
0.452	0.418	0.404	3.996	0.655	0.667	3.755	7.516	11.551	0.385	0.417
0.275	0.241	0.482	7.263	0.694	0.516	10.108	115.064	6.644	0.265	0.36
0.401	0.23	0.469	6.957	0.658	0.773	4.839	47.457	8.297	0.435	0.39
0.223	0.417	0.414	2.605	0.692	0.522	5.808	55.066	10.435	0.41	0.419
0.499	0.446	0.457	2.324	0.759	0.675	4.564	153.176	16.052	0.295	0.445
0.21	0.383	0.415	9.121	0.652	0.797	0.591	143.114	16.153	0.448	0.225
0.315	0.386	0.414	5.522	0.538	0.695	7.014	118.341	12.87	0.401	0.304
0.508	0.477	0.486	10.469	0.698	0.649	0.822	39.052	5.035	0.237	0.346
0.368	0.496	0.485	10.119	0.567	0.688	6.149	116.097	8.461	0.43	0.435
0.467	0.504	0.479	8.39	0.647	0.583	9.734	157.259	16.821	0.476	0.272
0.23	0.488	0.532	3.345	0.51	0.658	6.087	96.451	15.626	0.289	0.37
0.434	0.376	0.56	10.377	0.587	0.698	3.04	25.267	5.166	0.311	0.475
0.246	0.484	0.537	8.483	0.681	0.681	5.884	117.353	4.842	0.302	0.278
0.44	0.255	0.438	3.365	0.689	0.593	8.768	113.301	7.432	0.346	0.48
0.341	0.337	0.488	5.205	0.629	0.631	4.035	166.337	14.279	0.317	0.406
0.271	0.464	0.44	2.479	0.67	0.572	2.246	51.16	8.485	0.36	0.214
0.421	0.271	0.482	3.005	0.68	0.79	10.518	14.193	12.835	0.303	0.386
0.28	0.364	0.543	8.678	0.676	0.736	1.917	115.682	8.251	0.294	0.379
0.505	0.508	0.466	3.514	0.68	0.673	4.025	73.132	7.493	0.324	0.252
0.31	0.485	0.496	4.132	0.619	0.561	9.678	125.034	11.629	0.238	0.254
0.274	0.21	0.567	7.345	0.701	0.689	2.866	141.665	19.648	0.294	0.216
0.28	0.213	0.481	6.669	0.756	0.528	6.884	154.391	9.286	0.281	0.321
0.212	0.388	0.415	3.811	0.762	0.8	7.259	98.518	17.346	0.481	0.206
0.506	0.231	0.521	10.532	0.763	0.592	0.552	57.812	17.066	0.288	0.438
0.346	0.498	0.573	4.96	0.763	0.515	10.569	12.075	18.765	0.301	0.221
0.322	0.323	0.533	9.312	0.725	0.53	2.137	126.239	18.424	0.414	0.32
0.271	0.366	0.532	6.618	0.585	0.735	4.428	21.726	10.161	0.347	0.327
0.419	0.218	0.532	5.284	0.604	0.713	9.261	27.821	20.854	0.307	0.422
0.316	0.482	0.532	4.027	0.584	0.52	10.804	127.369	21.914	0.453	0.33
0.369	0.474	0.441	2.596	0.596	0.756	9.32	145.637	9.766	0.442	0.279
0.423	0.464	0.554	8.922	0.667	0.687	2.79	33.925	8.768	0.427	0.228
0.496	0.216	0.504	2.072	0.694	0.599	2.203	99.379	20.123	0.25	0.348
0.32	0.209	0.461	8.067	0.751	0.634	8.609	124.162	11.878	0.36	0.423
0.242	0.351	0.448	8.763	0.728	0.506	1.372	71.09	13.462	0.343	0.351
0.371	0.351	0.591	3.081	0.609	0.535	9.133	21.488	14.239	0.437	0.215
0.461	0.379	0.507	4.068	0.632	0.529	8.953	152.745	16.089	0.43	0.35
0.363	0.291	0.458	8.318	0.516	0.718	1.684	166.555	16.688	0.298	0.268
0.293	0.501	0.415	2.317	0.683	0.651	4.173	78.593	21.359	0.441	0.299
0.351	0.379	0.483	9.421	0.628	0.659	9.645	24.513	12.19	0.444	0.469
0.36	0.256	0.442	6.266	0.505	0.736	10.724	106.259	15.423	0.273	0.449
0.445	0.43	0.436	9.383	0.551	0.605	1.322	134.537	8.786	0.325	0.294
0.271	0.22	0.46	5.209	0.591	0.543	8.8	46.145	21.786	0.462	0.396
0.423	0.255	0.415	3.318	0.649	0.596	3.447	112.135	5.686	0.253	0.286
0.328	0.412	0.446	8.366	0.65	0.671	3.815	62.25	5.772	0.366	0.243
0.328	0.345	0.43	5.182	0.554	0.695	0.869	36.99	7.695	0.281	0.396
0.224	0.412	0.448	7.097	0.573	0.772	9.732	78.486	17.775	0.308	0.399
0.367	0.44	0.567	7.031	0.717	0.563	4.822	156.945	7.829	0.321	0.456
0.467	0.36	0.545	10.39	0.759	0.783	10.013	91.456	16.257	0.466	0.232
0.273	0.274	0.553	6.75	0.631	0.707	8.84	15.196	17.781	0.272	0.48
0.405	0.368	0.564	9.094	0.525	0.637	6.554	102.353	18.033	0.221	0.288
0.313	0.317	0.527	9.084	0.638	0.521	7.874	74.033	8.076	0.41	0.353
0.428	0.395	0.452	3.667	0.683	0.551	10.64	117.612	4.759	0.236	0.419
0.396	0.293	0.539	2.889	0.554	0.66	6.583	45.775	17.654	0.241	0.203
0.204	0.331	0.495	7.911	0.6	0.664	1.023	31.362	16.989	0.224	0.202
0.476	0.477	0.464	8.469	0.512	0.623	7.178	11.128	7.362	0.453	0.353
0.408	0.401	0.47	10.355	0.685	0.784	6.705	114.932	6.793	0.321	0.358
0.298	0.425	0.543	9.241	0.701	0.769	10.642	33.034	10.777	0.27	0.47
0.422	0.4	0.46	2.797	0.799	0.526	5.545	90.726	7.213	0.273	0.333
0.454	0.27	0.564	8.446	0.659	0.729	5.14	59.124	10.095	0.406	0.292
0.267	0.348	0.407	4.15	0.79	0.617	3.357	84.13	17.803	0.354	0.322
0.449	0.474	0.549	5.769	0.601	0.744	5.202	67.655	11.848	0.488	0.386
0.265	0.279	0.413	4.183	0.603	0.603	10.909	145.009	4.53	0.428	0.251
0.275	0.204	0.549	5.238	0.508	0.717	5.117	131.589	14.057	0.368	0.218
0.403	0.326	0.449	8.345	0.558	0.508	5.606	19.69	7.672	0.232	0.248
0.275	0.264	0.44	8.224	0.68	0.581	8.754	47.583	14.509	0.485	0.323
0.428	0.351	0.455	9.439	0.648	0.546	2.848	109.096	21.133	0.449	0.465
0.482	0.365	0.565	3.381	0.647	0.78	5.044	80.604	12.311	0.362	0.255
0.444	0.386	0.514	5.888	0.767	0.787	1.993	164.088	7.275	0.366	0.475
0.491	0.503	0.493	10.589	0.718	0.607	8.877	98.183	12.951	0.328	0.463
0.432	0.249	0.579	5.646	0.799	0.667	6.758	119.572	21.018	0.441	0.451
0.223	0.253	0.467	4.032	0.708	0.743	1.092	33.429	12.154	0.478	0.31
0.357	0.248	0.433	2.594	0.507	0.746	2.188	101.598	17.867	0.286	0.343
0.475	0.475	0.543	8.055	0.648	0.8	8.272	157.502	14.978	0.436	0.259
0.316	0.222	0.592	9.799	0.503	0.729	8.651	56.657	9.047	0.227	0.31
0.231	0.503	0.585	6.998	0.576	0.581	5.616	21.346	13.174	0.471	0.209
0.362	0.433	0.456	4.182	0.775	0.72	10.697	141.458	7.145	0.309	0.417
0.476	0.455	0.592	8.557	0.762	0.729	10.449	163.576	11.089	0.39	0.343
0.28	0.489	0.529	8.331	0.586	0.757	4.671	81.977	17.953	0.21	0.296
0.403	0.368	0.403	8.775	0.607	0.575	4.918	47.214	21.501	0.394	0.426
0.389	0.415	0.467	5.273	0.576	0.755	2.644	56.981	12.778	0.405	0.344
0.4	0.252	0.495	8.391	0.691	0.733	9.688	39.817	17.142	0.327	0.441
0.384	0.369	0.405	4.376	0.671	0.538	6.259	122.237	18.589	0.261	0.436
0.432	0.374	0.431	10.386	0.537	0.589	8.084	161.099	6.276	0.201	0.218
0.297	0.446	0.578	3.019	0.516	0.716	4.33	124.385	5.211	0.41	0.431
0.491	0.494	0.501	10.954	0.511	0.594	2.69	85.305	11.164	0.342	0.338
0.299	0.385	0.427	7.682	0.687	0.646	1.273	130.084	21.758	0.268	0.285
0.275	0.207	0.491	8.278	0.565	0.505	7.404	30.475	19.437	0.465	0.277
0.283	0.424	0.488	7.516	0.507	0.524	8.51	25.961	16.589	0.367	0.386
0.441	0.305	0.491	10.136	0.63	0.516	2.534	135.951	7.867	0.383	0.345
0.245	0.478	0.498	4.56	0.644	0.737	2.673	48.308	18.915	0.31	0.459
0.245	0.27	0.527	9.087	0.701	0.693	1.662	64.398	6.857	0.428	0.342
0.475	0.214	0.499	7.652	0.539	0.566	5.614	63.369	7.568	0.474	0.424
0.348	0.218	0.476	8.386	0.536	0.663	9.35	95.514	19.43	0.425	0.481
0.255	0.418	0.554	3.796	0.532	0.672	6.566	146.554	12.062	0.343	0.481
0.395	0.492	0.532	5.525	0.657	0.668	7.786	92.053	17.92	0.445	0.341
0.42	0.232	0.547	8.558	0.772	0.693	7.841	79.555	14.866	0.315	0.217
0.356	0.467	0.41	9.003	0.535	0.778	2.336	36.392	20.119	0.218	0.346
0.479	0.347	0.548	6.928	0.548	0.5	1.72	158.769	14.139	0.257	0.374
0.278	0.344	0.505	8.194	0.568	0.789	2.142	145.252	17.567	0.39	0.416
0.335	0.304	0.55	9.306	0.587	0.527	0.844	37.254	15.339	0.332	0.282
0.484	0.286	0.47	7.661	0.565	0.627	2.018	145.08	5.301	0.405	0.323
0.31	0.492	0.428	7.781	0.775	0.663	9.847	48.526	18.245	0.466	0.261
0.329	0.37	0.45	7.585	0.625	0.667	10.982	9.112	7.915	0.239	0.292
0.348	0.406	0.453	10.012	0.639	0.699	4.46	142.481	13.408	0.27	0.448
0.359	0.217	0.471	3.711	0.53	0.691	4.885	40.263	10.411	0.275	0.303
0.338	0.232	0.533	4.68	0.535	0.559	4.754	166.469	14.979	0.436	0.464
0.204	0.226	0.513	6.072	0.511	0.639	7.805	98.573	5.469	0.471	0.308
0.247	0.336	0.43	7.013	0.681	0.543	9.169	144.913	21.651	0.466	0.267
0.352	0.242	0.553	2.295	0.725	0.555	7.298	62.523	18.437	0.303	0.351
0.422	0.366	0.54	4.247	0.749	0.706	4.682	141.007	20.223	0.224	0.424
0.449	0.247	0.466	3.145	0.609	0.568	5.158	158.981	5.026	0.384	0.211
0.437	0.333	0.453	2.257	0.77	0.564	1.266	19.75	9.354	0.417	0.358
0.326	0.213	0.417	9.794	0.789	0.711	4.811	79.515	17.496	0.401	0.342
0.449	0.421	0.589	9.179	0.501	0.684	7.411	76.48	12.683	0.402	0.387
0.255	0.276	0.455	10.707	0.796	0.521	9.138	8.357	16.302	0.387	0.355
0.221	0.329	0.491	3.571	0.742	0.703	0.92	168.728	10.864	0.209	0.288
0.364	0.223	0.454	2.642	0.583	0.726	5.291	65.609	11.048	0.294	0.41
0.271	0.305	0.526	4.92	0.761	0.746	9.955	80.006	13.489	0.233	0.407
0.251	0.505	0.598	8.672	0.564	0.599	3.603	147.684	16.376	0.257	0.245
0.204	0.477	0.524	5.962	0.765	0.621	0.596	25.034	18.528	0.407	0.368
0.324	0.329	0.422	7.049	0.509	0.699	4.982	157.933	8.315	0.482	0.381
0.273	0.383	0.485	9.635	0.753	0.51	2.936	31.119	9.185	0.487	0.321
0.52	0.326	0.557	7.68	0.501	0.563	10.372	148.621	11.982	0.309	0.236
0.418	0.34	0.453	2.617	0.551	0.529	1.02	5.783	14.044	0.471	0.368
0.36	0.468	0.435	8.645	0.767	0.746	7.9	131.711	13.477	0.346	0.325
0.336	0.315	0.553	4.381	0.524	0.525	2.96	97.474	4.4	0.31	0.464
0.23	0.257	0.487	3.194	0.77	0.726	3.918	115.251	18.742	0.366	0.443
0.37	0.342	0.497	6.728	0.641	0.673	0.665	52.72	15.042	0.292	0.211
0.211	0.31	0.519	9.599	0.682	0.641	6.206	146.884	5.191	0.255	0.408
0.247	0.341	0.53	5.902	0.607	0.693	2.565	92.727	13.528	0.357	0.407
0.278	0.37	0.454	5.761	0.512	0.567	10.325	141.058	7.368	0.275	0.358
0.261	0.288	0.535	6.844	0.644	0.712	9.941	36.853	4.689	0.272	0.281
0.351	0.216	0.482	6.217	0.577	0.66	1.936	52.923	15.014	0.485	0.419
0.296	0.225	0.541	8.927	0.622	0.768	6.08	5.89	7.72	0.43	0.404
0.277	0.304	0.55	3.717	0.724	0.72	1.019	69.788	19.938	0.343	0.489
0.308	0.49	0.405	7.858	0.543	0.696	9.053	81.749	17.152	0.481	0.325
0.248	0.454	0.564	6.584	0.745	0.645	8.747	99.794	8.273	0.307	0.368
0.285	0.502	0.501	6.404	0.623	0.507	9.972	130.181	4.516	0.348	0.231
0.261	0.347	0.599	7.134	0.718	0.617	5.557	125.489	20.263	0.226	0.22
0.306	0.308	0.414	8.327	0.545	0.678	4.73	105.083	12.711	0.41	0.379
0.348	0.504	0.423	5.244	0.581	0.743	9.044	9.953	17.967	0.217	0.476
0.514	0.29	0.6	3.558	0.719	0.789	1.504	132.724	10.405	0.421	0.392
0.356	0.373	0.454	2.255	0.629	0.711	1.452	72.255	5.446	0.438	0.477
0.497	0.269	0.456	3.251	0.798	0.673	10.268	119.223	13.356	0.426	0.378
0.464	0.415	0.509	7.481	0.526	0.531	4.658	89.419	19.235	0.216	0.228
0.398	0.469	0.597	9.186	0.685	0.576	2.283	141.174	21.642	0.384	0.369
0.464	0.269	0.409	10.245	0.679	0.682	5.348	125.044	14.673	0.365	0.446
0.475	0.344	0.415	6.984	0.64	0.693	9.602	92.469	6.656	0.359	0.431
0.229	0.261	0.579	2.214	0.602	0.586	10.44	4.714	12.985	0.31	0.324
0.516	0.393	0.498	10.096	0.799	0.646	10.028	34.528	9.643	0.422	0.344
0.256	0.23	0.515	7.491	0.654	0.733	7.519	110.053	4.302	0.449	0.428
0.37	0.225	0.432	5.425	0.509	0.771	2.859	81.703	16.743	0.392	0.447
0.381	0.299	0.42	3.042	0.57	0.508	2.924	65.796	4.217	0.203	0.218
0.239	0.472	0.415	2.091	0.506	0.55	1.641	14.244	6.24	0.232	0.201
0.241	0.406	0.521	9.273	0.799	0.696	5.977	96.076	17.32	0.388	0.358
0.406	0.258	0.519	3.154	0.784	0.709	5.083	102.059	12.186	0.267	0.235
0.282	0.464	0.528	2.471	0.595	0.762	9.458	143.702	19.625	0.266	0.322
0.236	0.401	0.554	2.417	0.651	0.637	8.399	136.893	17.145	0.351	0.213
0.354	0.519	0.428	2.062	0.702	0.747	2.715	157.284	4.224	0.428	0.27
0.206	0.234	0.506	2.656	0.677	0.653	1.102	112.348	13.601	0.216	0.485
0.378	0.499	0.599	3.86	0.558	0.535	3.414	67.027	12.023	0.216	0.394
0.439	0.222	0.56	9.059	0.785	0.708	6.348	58.536	4.905	0.224	0.397
0.368	0.215	0.585	8.231	0.668	0.537	8.317	164.848	11.392	0.214	0.368
0.324	0.462	0.593	9.306	0.749	0.742	1.228	79.925	16.799	0.244	0.265
0.511	0.318	0.599	3.096	0.798	0.785	0.912	112.1	12.174	0.458	0.283
0.491	0.414	0.551	2.819	0.585	0.519	10.738	158.029	11.683	0.439	0.333
0.486	0.437	0.514	4.472	0.646	0.565	1.487	89.855	4.001	0.255	0.294
0.344	0.392	0.497	7.253	0.771	0.625	1.245	5.692	4.264	0.277	0.411
0.224	0.309	0.447	3.563	0.61	0.775	3.65	118.741	15.566	0.208	0.371
0.314	0.213	0.469	2.554	0.788	0.611	2.057	143.342	15.159	0.428	0.224
0.331	0.2	0.576	4.684	0.609	0.782	5.242	54.97	21.559	0.445	0.206
0.512	0.507	0.461	8.873	0.707	0.694	1.895	38.865	20.814	0.411	0.332
0.308	0.207	0.496	8.405	0.591	0.559	4.771	162.669	18.719	0.259	0.314
0.467	0.24	0.48	8.507	0.687	0.581	9.515	126.234	19.878	0.485	0.326
0.464	0.25	0.497	10.625	0.767	0.549	5.79	119.248	5.118	0.42	0.338
0.271	0.506	0.537	5.946	0.728	0.727	6.808	64.281	10.214	0.327	0.23
0.518	0.408	0.442	10.631	0.676	0.733	6.886	154.351	16.563	0.447	0.406
0.241	0.347	0.465	6.114	0.776	0.78	0.535	103.351	13.356	0.287	0.399
0.469	0.29	0.432	6.1	0.698	0.656	1.855	29.563	12.222	0.263	0.222
0.345	0.441	0.579	6.205	0.55	0.503	7.08	53.865	18.591	0.253	0.298
0.392	0.516	0.439	6.086	0.524	0.502	6.645	133.352	15.468	0.253	0.394
0.2	0.358	0.507	9.209	0.713	0.64	7.094	6.984	19.241	0.453	0.385
0.314	0.329	0.406	3.981	0.573	0.705	4.971	85.088	14.649	0.221	0.315
0.474	0.426	0.573	10.415	0.594	0.754	7.959	66.976	11.434	0.249	0.489
0.338	0.265	0.453	4.831	0.718	0.68	10.505	122.039	17.479	0.422	0.34
0.403	0.354	0.439	9.027	0.566	0.522	0.985	81.688	20.86	0.467	0.463
0.304	0.489	0.416	6.82	0.58	0.672	5.512	28.216	13.029	0.291	0.266
0.396	0.431	0.55	5.653	0.755	0.642	0.825	29.31	18.011	0.48	0.261
0.321	0.499	0.436	2.945	0.641	0.674	4.581	145.632	12.319	0.429	0.419
0.374	0.201	0.559	5.911	0.622	0.588	1.33	97.874	5.458	0.387	0.257
0.233	0.229	0.401	7.352	0.504	0.562	8.455	96.451	5.379	0.354	0.338
0.334	0.259	0.487	9.924	0.502	0.62	9.444	167.057	12.008	0.406	0.435
0.366	0.386	0.561	7.293	0.774	0.571	6.219	112.5	4.725	0.382	0.454
0.368	0.408	0.552	8.132	0.531	0.587	10.427	146.696	10.444	0.248	0.256
0.444	0.299	0.406	6.661	0.671	0.649	6.673	152.628	21.628	0.269	0.487
0.274	0.281	0.459	9.779	0.571	0.55	8.671	67.949	8.2	0.428	0.474
0.515	0.386	0.474	3.291	0.795	0.679	4.68	161.671	5.68	0.445	0.432
0.407	0.476	0.55	3.724	0.543	0.663	9.241	33.241	7.937	0.21	0.307
0.262	0.362	0.519	5.299	0.528	0.738	6.244	31.909	13.194	0.318	0.454
0.372	0.453	0.442	6.098	0.686	0.759	2.079	68.03	17.974	0.44	0.285
0.297	0.441	0.427	3.193	0.615	0.641	2.588	9.446	15.102	0.314	0.2
0.471	0.358	0.563	5.746	0.536	0.764	7.65	12.43	12.966	0.317	0.269
0.353	0.411	0.509	8.13	0.545	0.624	3.059	11.057	7.674	0.247	0.282
0.488	0.422	0.431	9.681	0.762	0.694	4.192	113.604	19.508	0.279	0.438
0.482	0.329	0.443	10.937	0.54	0.664	7.514	60.152	14.544	0.208	0.45
0.247	0.243	0.412	5.869	0.777	0.57	2.734	50.572	17.588	0.287	0.288
0.323	0.513	0.556	7.179	0.726	0.796	4.239	56.338	11.712	0.206	0.263
0.225	0.497	0.46	3.814	0.636	0.757	3.808	129.269	17.425	0.279	0.327
0.441	0.31	0.569	5.076	0.784	0.698	6.851	156.828	15.495	0.402	0.289
0.517	0.42	0.586	8.71	0.715	0.516	8.221	24.968	10.277	0.234	0.287
0.332	0.286	0.597	10.281	0.511	0.753	4.125	75.523	18.094	0.365	0.325
0.365	0.22	0.418	3.458	0.673	0.781	0.577	29.619	5.733	0.274	0.348
0.287	0.348	0.577	9.83	0.723	0.698	6.367	64.92	19.802	0.208	0.472
0.458	0.282	0.57	8.793	0.649	0.729	8.395	36.641	6.867	0.43	0.468
0.298	0.321	0.466	7.796	0.558	0.586	8.362	162.482	14.164	0.21	0.456
0.337	0.366	0.416	3.223	0.687	0.733	2.322	85.29	16.86	0.455	0.363
0.492	0.208	0.566	4.79	0.527	0.798	8.069	54.838	9.82	0.357	0.332
0.278	0.483	0.463	10.573	0.78	0.551	10.054	94.404	10.385	0.421	0.394
0.332	0.246	0.571	8.18	0.678	0.791	5.337	71.693	5.584	0.374	0.435
0.315	0.331	0.411	6.786	0.741	0.7	1.783	113.098	16.601	0.4	0.255
0.456	0.315	0.424	4.302	0.75	0.644	7.784	32.335	4.817	0.436	0.388
0.258	0.248	0.426	7.405	0.679	0.57	3.845	5.434	6.066	0.243	0.48
0.463	0.428	0.483	7.691	0.723	0.569	9.994	65.239	6.53	0.459	0.483
0.325	0.253	0.458	10.893	0.646	0.648	9.244	26.883	7.787	0.28	0.333
0.255	0.214	0.598	3.06	0.71	0.605	3.578	64.656	13.219	0.244	0.422
0.518	0.25	0.577	10.884	0.574	0.532	8.549	58.627	16.875	0.285	0.272
0.413	0.415	0.553	7.009	0.502	0.67	5.775	45.587	10.376	0.365	0.222
0.47	0.451	0.469	10.627	0.541	0.602	2.249	52.837	12.489	0.248	0.428
0.322	0.305	0.543	10.954	0.552	0.515	0.928	87.388	7.246	0.211	0.342
0.243	0.515	0.483	10.441	0.608	0.756	9.654	15.768	19.849	0.23	0.233
0.364	0.482	0.576	3.053	0.704	0.543	4.23	112.733	17.92	0.305	0.454
0.438	0.505	0.462	7.076	0.558	0.552	5.364	157.917	7.572	0.275	0.403
0.409	0.474	0.494	8.676	0.622	0.75	5.759	145.936	19.506	0.466	0.298
0.374	0.219	0.471	8.624	0.656	0.721	7.785	150.871	18.562	0.281	0.273
0.276	0.333	0.591	5.783	0.631	0.657	6.035	123.007	11.24	0.36	0.22
0.465	0.468	0.587	3.064	0.769	0.717	3.668	149.062	5.404	0.229	0.294
0.254	0.338	0.521	2.155	0.632	0.72	1.76	118.579	20.108	0.356	0.423
0.505	0.379	0.48	2.95	0.751	0.651	9.321	26.711	18.04	0.471	0.276
0.294	0.37	0.425	8.251	0.699	0.639	9.446	60.112	4.205	0.259	0.327
0.32	0.467	0.499	4.108	0.609	0.577	7.956	157.943	12.544	0.414	0.223
0.436	0.489	0.522	7.308	0.668	0.76	8.114	109.045	15.86	0.338	0.42
0.376	0.301	0.509	5.753	0.523	0.666	6.783	76.941	17.417	0.391	0.213
0.446	0.213	0.505	4.701	0.724	0.503	7.455	123.711	21.746	0.239	0.286
0.4	0.21	0.574	10.251	0.767	0.613	6.828	146.863	4.209	0.342	0.325
0.399	0.487	0.518	8.175	0.798	0.696	4.02	123.524	12.104	0.488	0.238
0.235	0.295	0.562	8.912	0.688	0.623	1.813	22.714	18.67	0.353	0.468
0.25	0.213	0.519	2.993	0.741	0.717	4.167	22.101	12.906	0.484	0.432
0.23	0.42	0.533	6.925	0.765	0.657	8.142	142.527	7.344	0.3	0.243
0.429	0.36	0.491	7.948	0.746	0.792	5.166	54.068	8.772	0.469	0.331
0.226	0.248	0.552	2.89	0.78	0.621	2.828	22.278	4.723	0.236	0.231
0.28	0.314	0.449	9.119	0.771	0.578	2.145	26.341	17.77	0.282	0.223
0.382	0.361	0.568	3.504	0.578	0.589	10.011	165.415	16.099	0.301	0.473
0.433	0.385	0.538	8.935	0.588	0.73	5.029	77.326	13.19	0.402	0.408
0.406	0.484	0.469	10.97	0.699	0.783	8.172	76.516	11.256	0.221	0.416
0.208	0.406	0.582	2.117	0.605	0.543	1.766	118.316	17.316	0.487	0.441
0.205	0.507	0.546	10.707	0.751	0.591	9.323	67.326	12.527	0.393	0.461
0.371	0.478	0.584	4.981	0.62	0.544	3.155	166.535	7.24	0.247	0.391
0.305	0.267	0.462	5.108	0.531	0.604	1.352	102.723	11.494	0.236	0.229
0.512	0.364	0.594	3.145	0.791	0.793	6.333	122.121	20.25	0.292	0.285
0.283	0.368	0.57	5.5	0.645	0.7	3.456	70.948	14.325	0.409	0.385
0.303	0.37	0.421	2.39	0.781	0.661	1.297	153.697	13.394	0.326	0.475
0.251	0.367	0.555	6.298	0.53	0.663	0.677	17.795	8.345	0.305	0.241
0.44	0.41	0.526	4.997	0.508	0.76	10.962	139.295	13.895	0.287	0.258
0.398	0.508	0.484	8.651	0.668	0.745	9.175	65.948	8.413	0.22	0.361
0.429	0.285	0.517	8.869	0.765	0.755	0.563	35.916	17.216	0.292	0.209
0.49	0.247	0.432	10.865	0.521	0.696	0.884	85.012	17.134	0.34	0.223
0.38	0.29	0.549	9.863	0.72	0.615	0.523	27.238	9.196	0.211	0.417
0.327	0.394	0.401	8.613	0.643	0.736	1.884	115.464	16.179	0.305	0.232
0.375	0.43	0.565	6.529	0.595	0.581	6.453	136.812	16.887	0.353	0.474
0.345	0.454	0.427	9.587	0.6	0.731	6.575	35.572	9.304	0.42	0.225
0.268	0.474	0.527	4.578	0.782	0.737	8.132	63.329	4.895	0.471	0.216
0.324	0.45	0.431	9.862	0.74	0.686	9.206	61.51	5.192	0.255	0.349
0.318	0.283	0.418	10.473	0.716	0.695	1.44	152.892	11.298	0.304	0.445
0.456	0.456	0.539	2.052	0.61	0.772	5.555	41.099	4.355	0.394	0.441
0.251	0.357	0.492	4.183	0.789	0.758	7.469	40.101	10.949	0.476	0.259
0.285	0.273	0.494	2.372	0.751	0.519	10.087	19.158	19.21	0.203	0.419
0.343	0.473	0.569	4.006	0.769	0.514	7.473	15.941	17.306	0.475	0.359
0.449	0.258	0.415	3.16	0.544	0.644	8.372	56.343	20.358	0.416	0.484
0.384	0.503	0.422	2.038	0.552	0.513	5.443	96.015	10.245	0.249	0.303
0.235	0.456	0.405	4.373	0.511	0.558	9.874	145.992	7.271	0.21	0.309
0.304	0.242	0.436	4.992	0.595	0.64	9.047	107.287	17.679	0.428	0.45
0.499	0.205	0.523	7.171	0.582	0.575	2.175	110.139	16.341	0.392	0.294
0.432	0.384	0.439	2.308	0.587	0.576	3.453	29.189	16.685	0.389	0.487
0.462	0.253	0.497	2.041	0.563	0.547	5.578	148.682	11.709	0.286	0.452
0.409	0.311	0.404	9.394	0.543	0.587	6.235	102.814	20.322	0.381	0.487
0.427	0.263	0.457	5.208	0.792	0.539	8.184	55.988	4.876	0.233	0.401
0.405	0.262	0.437	9.071	0.792	0.528	4.786	66.536	18.685	0.48	0.431
0.448	0.479	0.581	10.292	0.767	0.693	1.768	67.306	15.879	0.399	0.241
0.334	0.321	0.475	3.529	0.728	0.638	10.314	126.867	4.336	0.336	0.431
0.312	0.229	0.591	3.63	0.701	0.725	6.867	32.274	18.16	0.337	0.287
0.346	0.279	0.43	3.841	0.713	0.73	9.385	167.786	20.177	0.283	0.273
0.332	0.354	0.511	6.325	0.733	0.582	1.303	143.069	21.429	0.282	0.465
0.276	0.325	0.504	7.064	0.512	0.785	9.881	7.718	5.46	0.431	0.253
0.411	0.239	0.423	4.156	0.59	0.56	4.156	143.428	15.917	0.432	0.402
0.307	0.249	0.441	10.799	0.665	0.638	5.534	6.741	4.146	0.346	0.313
0.24	0.235	0.54	5.069	0.705	0.664	5.353	148.16	15.914	0.393	0.345
0.481	0.319	0.445	5.286	0.548	0.658	3.604	146.808	8.484	0.376	0.32
0.215	0.465	0.445	10.179	0.791	0.761	2.762	114.157	12.429	0.271	0.48
0.313	0.297	0.44	2.494	0.712	0.652	4.707	29.376	12.798	0.254	0.446
0.246	0.238	0.552	10.205	0.758	0.659	9.917	133.448	4.567	0.381	0.447
0.408	0.253	0.592	2.687	0.576	0.602	1.485	126.406	7.171	0.365	0.378
0.2	0.328	0.451	2.148	0.555	0.723	4.939	83.993	7.01	0.287	0.297
0.304	0.371	0.517	6.307	0.663	0.519	3.101	86.947	7.385	0.456	0.389
0.456	0.289	0.541	10.892	0.536	0.768	1.778	150.617	19.052	0.461	0.276
0.469	0.242	0.451	2.375	0.69	0.628	6.794	61.936	7.265	0.432	0.273
0.329	0.279	0.539	9.45	0.566	0.533	10.26	140.237	13.229	0.21	0.444
0.48	0.377	0.422	2.451	0.505	0.692	10.62	27.856	7.784	0.373	0.445
0.466	0.238	0.433	9.892	0.702	0.65	4.122	74.525	6.988	0.303	0.391
0.463	0.256	0.417	8.365	0.779	0.667	6.544	159.655	9.149	0.355	0.459
0.463	0.402	0.516	5.664	0.768	0.52	8.734	88.614	5.202	0.419	0.265
0.442	0.259	0.463	9.802	0.519	0.56	9.823	74.469	12.868	0.461	0.32
0.242	0.469	0.417	10.205	0.521	0.553	6.743	70.436	19.09	0.29	0.459
0.204	0.263	0.494	8.262	0.765	0.666	3.668	165.739	15.698	0.277	0.481
0.278	0.482	0.554	6.639	0.587	0.716	6.354	47.751	4.267	0.253	0.404
0.441	0.474	0.466	4.328	0.798	0.553	6.609	56.439	21.74	0.357	0.385
0.395	0.35	0.477	8.913	0.55	0.75	9.568	9.775	21.701	0.286	0.465
0.312	0.425	0.429	6.384	0.525	0.666	3.274	143.697	11.908	0.361	0.463
0.298	0.268	0.418	8.255	0.704	0.656	9.89	46.677	16.342	0.385	0.422
0.238	0.268	0.421	3.4	0.621	0.54	3.643	140.961	16.901	0.488	0.279
0.376	0.398	0.501	6.354	0.652	0.678	3.931	39.179	21.556	0.218	0.264
0.332	0.415	0.508	10.837	0.632	0.586	7.124	116.067	15.866	0.249	0.292
0.375	0.434	0.503	8.307	0.568	0.673	8.012	41.535	7.292	0.289	0.396
0.494	0.299	0.491	5.777	0.69	0.616	5.797	139.345	13.395	0.437	0.409
0.249	0.387	0.45	7.313	0.512	0.516	4.815	108.422	10.584	0.225	0.363
0.471	0.325	0.572	8.594	0.697	0.751	2.227	7.278	21.595	0.389	0.376
0.434	0.385	0.405	10.408	0.705	0.631	1.572	24.71	4.617	0.22	0.431
0.274	0.272	0.426	3.533	0.603	0.6	4.119	30.435	17.014	0.281	0.385
0.398	0.226	0.57	4.357	0.67	0.617	0.504	164.017	21.553	0.309	0.259
0.293	0.314	0.513	3.097	0.651	0.505	8.188	79.677	5.371	0.221	0.413
0.437	0.465	0.463	2.303	0.708	0.55	4.623	148.535	8.759	0.475	0.326
0.375	0.377	0.454	7.71	0.554	0.747	5.598	108.219	13.612	0.227	0.214
0.365	0.327	0.522	9.993	0.751	0.626	6.358	142.111	18.369	0.445	0.419
0.325	0.503	0.401	4.412	0.548	0.734	1.205	145.592	14.061	0.205	0.322
0.234	0.228	0.407	4.534	0.777	0.553	5.995	38.763	18.354	0.417	0.302
0.313	0.416	0.481	6.988	0.53	0.589	2.733	74.104	12.594	0.412	0.333
0.424	0.278	0.42	10.795	0.71	0.59	5.157	139.335	19.866	0.21	0.454
0.244	0.204	0.5	10.472	0.622	0.732	10.346	71.445	21.027	0.355	0.369
0.412	0.334	0.525	10.816	0.668	0.71	2.015	42.051	14.741	0.435	0.358
0.274	0.257	0.492	8.14	0.617	0.8	2.687	129.33	14.648	0.249	0.217
0.398	0.225	0.451	9.159	0.557	0.794	2.716	61.409	18.858	0.336	0.448
0.234	0.515	0.531	4.448	0.79	0.667	4.507	22.815	18.19	0.251	0.282
0.335	0.368	0.508	6.081	0.642	0.591	6.205	96.542	12.039	0.357	0.364
0.337	0.319	0.561	5.564	0.765	0.516	10.02	67.898	16.769	0.343	0.345
0.274	0.266	0.463	7.837	0.798	0.543	2.238	124.056	5.31	0.331	0.314
0.464	0.447	0.437	6.758	0.719	0.64	2.187	144.356	11.797	0.431	0.483
0.236	0.455	0.575	9.551	0.68	0.607	10.016	131.812	18.094	0.387	0.462
0.293	0.293	0.584	10.661	0.626	0.697	9.288	89.495	14.658	0.29	0.283
0.308	0.325	0.597	3.914	0.553	0.707	10.582	12.009	15.404	0.351	0.358
0.479	0.509	0.404	8.766	0.566	0.717	1.47	115.545	12.457	0.271	0.287
0.367	0.273	0.434	4.774	0.716	0.763	10.443	11.336	12.626	0.391	0.4
0.343	0.225	0.533	6.359	0.528	0.568	9.508	162.806	7.537	0.283	0.292
0.404	0.303	0.551	9.381	0.677	0.656	5.931	62.746	11.334	0.32	0.259
0.484	0.406	0.6	6.69	0.501	0.732	4.857	102.246	11.002	0.383	0.277
0.217	0.433	0.495	10.027	0.602	0.689	5.096	101.699	21.875	0.421	0.297
0.262	0.258	0.539	2.541	0.593	0.707	7.765	164.741	19.455	0.425	0.38
0.272	0.411	0.551	2.956	0.749	0.708	1.035	122.678	17.638	0.426	0.216
0.249	0.296	0.582	7.757	0.611	0.619	9.334	58.881	12.757	0.292	0.209
0.4	0.472	0.47	6.975	0.725	0.77	7.552	149.655	18.064	0.335	0.269
0.498	0.281	0.413	3.68	0.543	0.738	7.469	115.889	16.151	0.48	0.431
0.481	0.513	0.419	10.321	0.569	0.697	5.5	106.431	12.872	0.323	0.305
0.488	0.254	0.432	2.129	0.521	0.692	5.326	63.319	13.755	0.282	0.24
0.332	0.368	0.597	8.011	0.8	0.753	4.564	41.312	10.997	0.24	0.284
0.234	0.245	0.51	10.446	0.539	0.7	1.033	81.754	19.518	0.312	0.255
0.476	0.319	0.402	10.415	0.715	0.715	10.817	64.97	20.448	0.316	0.359
0.509	0.37	0.571	6.643	0.602	0.522	1.914	133.301	9.473	0.203	0.317
0.339	0.433	0.405	7.174	0.763	0.754	2.463	124.613	6.089	0.473	0.272
0.375	0.496	0.538	10.578	0.767	0.621	10.485	56.125	10.754	0.262	0.305
0.388	0.2	0.565	8.95	0.785	0.604	1.092	141.184	5.443	0.395	0.473
0.205	0.257	0.523	2.88	0.518	0.625	6.471	48.364	9.66	0.367	0.295
0.376	0.436	0.473	5.056	0.676	0.722	10.824	21.209	16.155	0.258	0.401
0.384	0.315	0.43	8.789	0.72	0.5	1.279	60.061	14.247	0.287	0.448
0.466	0.325	0.416	3.808	0.712	0.675	8.17	44.691	21.197	0.401	0.371
0.501	0.421	0.561	10.611	0.588	0.523	7.59	116.274	5.794	0.223	0.269
0.489	0.485	0.491	5.6	0.586	0.604	5.729	83.097	17.264	0.412	0.401
0.472	0.411	0.467	6.005	0.71	0.61	4.323	108.934	7.258	0.29	0.43
0.481	0.423	0.541	3.469	0.756	0.514	4.112	84.475	14.504	0.383	0.369
0.391	0.422	0.518	2.134	0.792	0.681	4.966	87.757	8.76	0.226	0.483
0.295	0.351	0.474	4.191	0.529	0.567	4.201	103.959	17.978	0.25	0.452
0.3	0.2	0.578	4.699	0.535	0.72	9.491	114.937	11.475	0.448	0.302
0.298	0.46	0.549	3.123	0.747	0.76	6.735	71.115	21.212	0.356	0.42
0.377	0.437	0.498	6.559	0.518	0.685	9.1	146.64	13.289	0.261	0.322
0.394	0.421	0.443	8.963	0.741	0.799	8.636	104.663	6.268	0.443	0.483
0.245	0.421	0.409	4.608	0.546	0.572	7.626	41.504	11.481	0.223	0.389
0.436	0.363	0.48	7.64	0.517	0.522	2.15	119.248	17.052	0.28	0.255
0.518	0.506	0.551	10.534	0.774	0.569	1.987	17.187	6.73	0.348	0.373
0.413	0.304	0.418	6.709	0.753	0.572	5.323	126.883	15.451	0.233	0.393
0.245	0.317	0.468	2.623	0.636	0.782	6.81	45.106	20.223	0.363	0.211
0.292	0.341	0.584	6.026	0.569	0.697	7.519	159.944	11.498	0.32	0.318
0.339	0.251	0.477	4.484	0.552	0.646	2.156	115.707	4.723	0.459	0.398
0.441	0.215	0.448	5.313	0.736	0.58	6.861	36.164	19.433	0.477	0.375
0.347	0.25	0.571	6.127	0.605	0.52	0.912	90.827	8.523	0.473	0.306
0.223	0.297	0.44	4.552	0.723	0.783	3.977	35.744	9.475	0.474	0.406
0.336	0.375	0.597	5.865	0.781	0.759	4.73	124.193	15.321	0.227	0.396
0.248	0.506	0.512	10.102	0.777	0.723	7.57	86.597	6.579	0.348	0.379
0.211	0.265	0.459	10.548	0.708	0.732	10.182	105.169	18.708	0.264	0.276
0.342	0.48	0.488	5.188	0.603	0.634	10.416	141.995	14.725	0.219	0.347
0.471	0.408	0.464	3.478	0.653	0.611	2.866	75.138	4.133	0.335	0.203
0.459	0.311	0.412	3.031	0.545	0.668	9.708	94.191	14.536	0.31	0.471
0.421	0.344	0.436	4.44	0.754	0.561	3.894	152.527	17.408	0.222	0.464
0.316	0.291	0.58	9.514	0.594	0.748	7.101	5.12	5.651	0.433	0.22
0.206	0.419	0.56	5.372	0.654	0.572	8.244	155.334	14.057	0.264	0.46
0.42	0.289	0.511	7.105	0.737	0.746	10.584	129.304	7.297	0.363	0.29
0.292	0.237	0.494	6.843	0.751	0.532	3.333	38.768	5.601	0.246	0.313
0.384	0.276	0.598	6.75	0.525	0.548	0.797	73.694	21.446	0.428	0.384
0.279	0.512	0.539	8.361	0.681	0.74	3.972	167.563	8.143	0.268	0.398
0.441	0.495	0.422	7.941	0.651	0.619	3.392	77.164	6.837	0.377	0.223
0.46	0.432	0.562	2.218	0.573	0.744	7.102	152.385	12.957	0.413	0.235
0.504	0.367	0.556	8.079	0.717	0.537	3.387	128.757	19.307	0.472	0.263
0.501	0.391	0.474	8.701	0.692	0.653	10.068	4.253	21.18	0.238	0.485
0.267	0.287	0.497	3.878	0.789	0.779	7.84	146.772	18.634	0.212	0.441
0.468	0.245	0.566	2.739	0.742	0.753	5.551	124.542	8.538	0.371	0.319
0.433	0.368	0.433	4.899	0.565	0.588	5.659	87.281	18.58	0.296	0.227
0.204	0.489	0.463	6.936	0.659	0.712	5.895	79.93	8.537	0.421	0.467
0.506	0.264	0.441	10.549	0.628	0.711	4.902	9.274	19.366	0.348	0.467
0.28	0.358	0.511	4.213	0.604	0.784	9.823	106.659	20.933	0.388	0.388
0.505	0.235	0.545	3.183	0.762	0.555	1.738	91.349	12.61	0.224	0.29
0.412	0.218	0.442	9.467	0.666	0.536	5.192	88.386	13.847	0.417	0.25
0.467	0.337	0.481	3.303	0.761	0.579	1.781	140.141	14.131	0.433	0.298
0.412	0.328	0.503	2.424	0.784	0.743	5.283	84.763	13.873	0.231	0.259
0.49	0.383	0.524	2.577	0.759	0.557	9.341	12.749	20.136	0.329	0.246
0.281	0.296	0.578	6.863	0.636	0.686	7.1	11.64	8.079	0.274	0.255
0.417	0.341	0.423	10.407	0.758	0.572	6.904	58.126	17.466	0.243	0.275
0.319	0.321	0.495	7.167	0.503	0.582	6.857	37.157	8.407	0.376	0.349
0.451	0.51	0.489	9.419	0.556	0.537	4.839	79.743	9.028	0.483	0.203
0.319	0.205	0.485	3.442	0.522	0.595	3.317	86.445	21.572	0.382	0.292
0.421	0.462	0.43	7.41	0.736	0.569	4.517	23.439	19.505	0.466	0.426
0.313	0.49	0.484	4.765	0.549	0.586	10.538	6.827	15.685	0.283	0.322
0.335	0.41	0.483	6.313	0.529	0.629	1.796	99.577	10.189	0.207	0.323
0.454	0.307	0.422	6.167	0.738	0.643	6.269	169.417	11.582	0.222	0.23
0.267	0.24	0.452	5.598	0.689	0.548	2.732	58.111	7.577	0.263	0.226
0.231	0.508	0.554	4.344	0.67	0.627	8.075	73.01	19.41	0.233	0.287
0.307	0.273	0.573	3.43	0.58	0.741	2.965	145.541	10.425	0.291	0.463
0.352	0.32	0.532	2.373	0.678	0.586	5.445	20.672	14.921	0.212	0.376
0.314	0.448	0.527	2.928	0.779	0.522	3.081	28.854	14.557	0.321	0.408
0.451	0.361	0.475	10.654	0.699	0.558	6.114	123.382	4.043	0.329	0.483
0.478	0.431	0.479	4.181	0.709	0.603	1.929	16.179	14.106	0.464	0.285
0.273	0.459	0.476	5.367	0.798	0.522	5.786	116.908	10.23	0.318	0.475
0.398	0.509	0.513	10.355	0.525	0.702	7.421	133.585	12.281	0.236	0.483
0.404	0.451	0.46	4.698	0.767	0.792	6.802	75.244	15.8	0.254	0.484
0.436	0.293	0.519	10.429	0.714	0.765	5.847	169.407	6.418	0.305	0.22
0.279	0.485	0.521	8.426	0.698	0.768	2.763	31.843	21.464	0.258	0.464
0.493	0.271	0.444	10.962	0.698	0.683	4.756	53.759	17.343	0.397	0.286
0.49	0.487	0.594	8.984	0.606	0.752	6.628	115.266	18.51	0.338	0.253
0.43	0.271	0.553	7.881	0.798	0.701	3.501	111.122	10.027	0.284	0.378
0.246	0.398	0.432	7.227	0.784	0.538	6.038	137.06	13.149	0.488	0.448
0.241	0.366	0.48	10.792	0.76	0.756	1.314	97.758	11.585	0.39	0.371
0.313	0.347	0.537	3.649	0.527	0.508	2.004	112.075	17.404	0.285	0.298
0.455	0.351	0.508	2.84	0.508	0.516	7.608	95.164	21.973	0.253	0.41
0.396	0.257	0.433	3.246	0.559	0.518	8.353	8.995	18.963	0.363	0.419
0.414	0.393	0.449	2.792	0.747	0.528	4.954	107.475	8.584	0.324	0.29
0.418	0.471	0.599	4.247	0.747	0.61	5.863	95.225	14.894	0.453	0.35
0.375	0.39	0.554	5.944	0.762	0.596	1.089	122.085	4.585	0.414	0.31
0.345	0.305	0.588	4.139	0.505	0.79	1.025	125.246	18.223	0.218	0.371
0.238	0.343	0.534	2.774	0.745	0.67	6.228	117.328	12.466	0.292	0.3
0.443	0.488	0.415	4.499	0.752	0.633	0.787	124.973	19.395	0.315	0.216
0.202	0.292	0.532	7.074	0.707	0.606	10.755	101.649	5.26	0.334	0.217
0.207	0.478	0.452	5.657	0.611	0.735	6.206	69.915	19.819	0.288	0.468
0.338	0.347	0.532	5.801	0.557	0.561	3.672	31.813	20.334	0.307	0.324
0.241	0.346	0.499	4.753	0.795	0.729	0.925	118.286	13.268	0.433	0.481
0.478	0.314	0.496	8.07	0.765	0.579	1.61	146.564	20.889	0.451	0.382
0.47	0.482	0.568	7.12	0.715	0.754	6.781	163.115	12.17	0.295	0.472
0.446	0.329	0.404	3.901	0.795	0.656	10.68	152.902	12.654	0.277	0.251
0.396	0.421	0.506	9.468	0.588	0.709	1.219	113.473	10.931	0.24	0.314
0.27	0.321	0.562	4.419	0.594	0.689	4.231	48.267	5.757	0.2	0.239
0.354	0.478	0.442	8.97	0.511	0.727	6.556	66.394	4.769	0.463	0.394
0.356	0.397	0.564	3.522	0.516	0.545	7.493	155.334	10.886	0.327	0.345
0.361	0.392	0.495	7.48	0.597	0.659	7.214	44.979	5.219	0.31	0.225
0.403	0.468	0.543	9.577	0.64	0.667	10.913	56.343	16.743	0.382	0.319
0.316	0.341	0.567	8.451	0.791	0.768	7.118	117.212	17.859	0.242	0.425
0.294	0.367	0.432	3.624	0.728	0.629	6.681	167.128	20.678	0.453	0.322
0.256	0.386	0.404	7.347	0.703	0.599	7.948	8.701	5.033	0.234	0.348
0.498	0.209	0.547	4.06	0.787	0.538	0.545	20.353	12.595	0.435	0.476
0.423	0.444	0.555	4.931	0.759	0.684	8.021	106.213	11.831	0.446	0.367
0.246	0.518	0.472	7.821	0.778	0.778	6.66	59.372	11.947	0.396	0.214
0.39	0.355	0.444	6.545	0.736	0.791	1.208	89.262	16.361	0.49	0.363
0.298	0.362	0.424	10.99	0.6	0.647	5.924	11.695	21.133	0.259	0.463
0.241	0.307	0.519	3.92	0.513	0.7	5.667	88.365	8.88	0.423	0.402
0.467	0.38	0.467	4.481	0.554	0.601	1.587	104.602	6.148	0.464	0.445
0.38	0.227	0.412	2.793	0.639	0.52	7.148	65.725	7.72	0.3	0.317
0.261	0.307	0.439	9.224	0.662	0.555	5.943	148.241	11.164	0.439	0.382
0.308	0.306	0.569	4.284	0.511	0.749	3.054	99.88	20.5	0.33	0.206
0.499	0.219	0.442	6.187	0.616	0.697	0.715	103.822	8.044	0.415	0.435
0.25	0.299	0.443	7.305	0.581	0.528	1.057	59.17	18.088	0.447	0.351
0.386	0.509	0.463	2.745	0.785	0.756	7.867	83.36	20.943	0.362	0.395
0.25	0.243	0.591	2.711	0.521	0.607	5.743	51.778	15.366	0.419	0.292
0.506	0.409	0.58	10.462	0.585	0.505	5.02	141.513	14.298	0.315	0.429
0.275	0.272	0.59	6.23	0.559	0.656	5.768	114.552	16.389	0.426	0.336
0.242	0.516	0.439	2.451	0.622	0.52	7.657	32.112	5.964	0.274	0.396
0.342	0.261	0.537	8.961	0.683	0.561	5.719	158.14	9.188	0.437	0.278
0.337	0.483	0.552	9.169	0.504	0.529	9.695	68.643	16.19	0.21	0.341
0.343	0.226	0.548	10.077	0.728	0.546	1.495	112.282	12.585	0.351	0.309
0.444	0.372	0.441	5.019	0.542	0.597	4.53	144.229	11.936	0.371	0.485
0.301	0.482	0.407	6.901	0.563	0.68	2.018	15.905	7.063	0.339	0.254
0.45	0.415	0.404	7.495	0.697	0.663	1.336	43.034	12.775	0.488	0.328
0.396	0.33	0.532	2.391	0.78	0.669	9.098	159.984	11.452	0.489	0.404
0.244	0.418	0.467	3.985	0.797	0.782	9.713	96.567	9.706	0.365	0.332
0.497	0.381	0.572	7.903	0.646	0.799	7.263	14.193	5.928	0.475	0.263
0.416	0.47	0.421	8.917	0.646	0.574	7.887	57.143	5.799	0.332	0.356
0.494	0.368	0.406	8.485	0.524	0.742	4.555	37.872	21.086	0.41	0.301
0.424	0.357	0.482	9.694	0.751	0.798	5.109	30.815	15.985	0.464	0.302
0.335	0.329	0.587	5.59	0.632	0.773	5.008	36.078	21.648	0.428	0.289
0.436	0.28	0.504	8.063	0.517	0.787	2.18	118.498	10.678	0.232	0.265
0.461	0.324	0.471	5.475	0.59	0.583	10.143	6.138	13.216	0.202	0.352
0.4	0.25	0.464	5.297	0.688	0.779	1.797	60.983	16.663	0.223	0.405
0.276	0.26	0.557	5.498	0.501	0.707	6.514	126.721	6.313	0.463	0.406
0.287	0.496	0.494	10.867	0.736	0.523	0.656	9	18.852	0.425	0.246
0.204	0.248	0.424	2.436	0.585	0.77	9.606	53.865	11.379	0.25	0.369
0.332	0.483	0.562	4.429	0.781	0.506	7.106	140.5	10.54	0.279	0.231
0.337	0.447	0.419	10.657	0.788	0.729	3.871	82.864	16.303	0.415	0.29
0.504	0.33	0.566	6.939	0.563	0.521	0.577	122.257	17.844	0.367	0.292
0.366	0.328	0.496	2.931	0.56	0.667	1.316	63.785	6.017	0.25	0.254
0.345	0.473	0.514	2.729	0.638	0.602	8.186	169.569	14.274	0.247	0.27
0.236	0.298	0.574	10.648	0.55	0.607	10.083	147.578	10.692	0.254	0.357
0.215	0.416	0.538	3.534	0.659	0.621	2.826	147.056	4.305	0.388	0.304
0.225	0.334	0.455	7.714	0.69	0.764	4.7	130.495	16.568	0.366	0.467
0.296	0.214	0.444	6.875	0.589	0.613	1.294	140.429	4.365	0.371	0.249
0.446	0.485	0.454	8.139	0.568	0.581	4.02	97.175	18.534	0.361	0.266
0.271	0.454	0.412	10.05	0.702	0.616	5.107	84.353	6.391	0.479	0.286
0.504	0.328	0.511	3.872	0.533	0.604	8.441	20.363	17.603	0.272	0.456
0.507	0.261	0.587	5.262	0.655	0.795	6.748	35.232	14.993	0.233	0.409
0.354	0.47	0.459	4.461	0.648	0.7	2.382	66.323	18.618	0.242	0.211
0.324	0.443	0.58	10.442	0.627	0.762	2.632	33.778	14.76	0.268	0.25
0.339	0.214	0.408	8.204	0.575	0.748	1.227	164.746	13.078	0.41	0.273
0.515	0.41	0.44	10.006	0.751	0.731	4.241	104.273	7.505	0.373	0.455
0.461	0.264	0.425	5.231	0.686	0.651	3.044	66.161	18.238	0.366	0.467
0.421	0.387	0.444	10.467	0.764	0.548	7.127	82.929	18.508	0.35	0.465
0.201	0.33	0.508	3.105	0.514	0.64	10.56	20.809	11.764	0.367	0.316
0.398	0.358	0.518	7.411	0.759	0.694	1.49	77.149	18.39	0.383	0.377
0.355	0.408	0.489	3.567	0.645	0.656	0.955	47.467	16.541	0.371	0.28
0.254	0.253	0.453	8.172	0.752	0.523	5.722	55.623	9.373	0.332	0.484
0.372	0.334	0.593	3.741	0.609	0.534	6.885	9.522	7.912	0.423	0.357
0.457	0.359	0.593	9.571	0.735	0.691	2.895	92.677	21.52	0.242	0.203
0.344	0.362	0.492	10.921	0.717	0.632	9.947	119.795	15.028	0.327	0.228
0.22	0.509	0.511	10.516	0.582	0.67	7.067	120.347	6.487	0.418	0.487
0.349	0.203	0.566	4.797	0.533	0.531	8.067	43.115	8.219	0.308	0.337
0.305	0.364	0.401	8.245	0.776	0.695	7.185	74.104	11.507	0.456	0.26
0.397	0.493	0.587	3.06	0.716	0.589	8.122	122.43	12.754	0.345	0.474
0.308	0.203	0.578	7.543	0.663	0.736	1.738	22.978	19.024	0.455	0.483
0.294	0.255	0.578	9.58	0.556	0.709	10.468	21.594	11.161	0.358	0.33
0.483	0.447	0.492	5.681	0.512	0.593	10.741	169.458	13.956	0.231	0.452
0.45	0.502	0.409	4.237	0.571	0.656	2.694	150.263	4.801	0.301	0.482
0.358	0.289	0.597	9.017	0.671	0.501	5.279	103.103	17.022	0.373	0.323
0.326	0.512	0.577	6.756	0.705	0.77	8.147	124.618	15.746	0.248	0.4
0.303	0.388	0.412	4.531	0.762	0.674	9.051	145.571	7.453	0.275	0.438
0.519	0.417	0.452	6.063	0.675	0.72	5.929	68.314	11.588	0.445	0.435
0.227	0.513	0.571	9.907	0.651	0.595	10.943	31.98	7.726	0.263	0.416
0.349	0.467	0.583	7.497	0.625	0.505	9.956	136.265	19.762	0.225	0.369
0.482	0.231	0.499	5.515	0.699	0.58	4.507	23.575	21.076	0.463	0.356
0.513	0.216	0.423	7.133	0.652	0.753	2.576	116.072	13.561	0.336	0.366
0.234	0.444	0.54	7.649	0.551	0.654	9.959	91.476	17.737	0.275	0.302
0.388	0.517	0.502	8.341	0.577	0.7	1.025	111.066	12.566	0.296	0.224
0.424	0.341	0.459	3.004	0.572	0.531	2.491	10.54	14.263	0.404	0.224
0.445	0.35	0.419	4.921	0.686	0.63	4.923	137.374	16.859	0.356	0.435
0.416	0.328	0.465	9.577	0.758	0.506	0.923	102.029	6.291	0.33	0.482
0.277	0.405	0.586	10.51	0.612	0.665	10.429	124.795	12.502	0.265	0.31
0.304	0.227	0.421	9.153	0.643	0.664	3.945	22.856	18.834	0.401	0.27
0.27	0.514	0.489	9.988	0.707	0.797	2.881	34.918	16.484	0.325	0.381
0.233	0.503	0.572	9.435	0.7	0.603	9.618	154.934	13.985	0.381	0.316
0.272	0.366	0.538	6.002	0.756	0.728	0.531	90.412	9.975	0.427	0.29
0.39	0.385	0.449	6.764	0.66	0.782	7.905	10.155	5.992	0.402	0.308
0.39	0.227	0.438	4.017	0.646	0.799	10.224	147.279	10.56	0.355	0.428
0.48	0.499	0.571	6.378	0.501	0.768	9.349	83.056	14.246	0.369	0.278
0.487	0.349	0.57	7.223	0.725	0.783	2.282	38.596	10.282	0.297	0.377
0.385	0.384	0.582	5.527	0.747	0.574	0.666	47.426	12.102	0.231	0.44
0.447	0.469	0.419	10.734	0.663	0.634	3.881	163.323	12.241	0.488	0.229
0.37	0.404	0.489	9.359	0.646	0.684	4.63	165.253	5.881	0.305	0.227
0.385	0.451	0.427	3.433	0.533	0.507	1.979	17.374	19.228	0.419	0.338
0.503	0.305	0.593	2.788	0.521	0.778	8.06	75.974	4.073	0.443	0.301
0.31	0.355	0.585	3.211	0.671	0.729	9.923	86.091	14.81	0.206	0.437
0.212	0.484	0.552	10.323	0.735	0.595	10.79	164.559	11.993	0.214	0.24
0.395	0.476	0.478	10.806	0.796	0.748	3.763	10.165	21.619	0.257	0.348
0.345	0.358	0.544	5.511	0.624	0.557	9.039	86.942	18.148	0.406	0.311
0.268	0.242	0.547	5.616	0.747	0.708	7.131	34.949	18.571	0.432	0.308
0.408	0.379	0.436	4.101	0.7	0.536	3.33	25.45	19.595	0.37	0.307
0.485	0.489	0.477	9.364	0.789	0.619	4.355	22.765	11.669	0.42	0.364
0.496	0.36	0.523	4.584	0.768	0.571	7.514	130.1	16.914	0.225	0.389
0.465	0.456	0.491	4.912	0.559	0.56	6.787	74.013	21.047	0.42	0.261
0.451	0.249	0.529	2.414	0.752	0.776	10.608	160.349	11.226	0.393	0.215
0.319	0.279	0.508	5.586	0.583	0.562	10.315	74.733	17.406	0.485	0.351
0.336	0.294	0.436	4.125	0.596	0.701	8.157	111.543	16.358	0.201	0.483
0.441	0.31	0.526	3.565	0.6	0.763	0.581	9.775	7.098	0.281	0.204
0.505	0.394	0.529	2.901	0.726	0.579	3.684	168.424	14.887	0.252	0.266
0.315	0.234	0.514	4.964	0.79	0.544	2.319	79.495	16.119	0.372	0.35
0.508	0.416	0.444	5.954	0.747	0.712	4.118	91.015	17.753	0.373	0.398
0.425	0.358	0.499	8.763	0.649	0.773	9.274	13.874	20.474	0.357	0.224
0.3	0.45	0.41	4.565	0.517	0.671	8.899	59.109	17.596	0.289	0.392
0.217	0.262	0.521	7.276	0.56	0.649	8.237	12.729	6.923	0.307	0.4
0.353	0.228	0.517	6.865	0.527	0.611	5.861	46.565	8.221	0.228	0.351
0.421	0.411	0.448	10.204	0.671	0.542	8	21.929	11.402	0.392	0.253
0.449	0.431	0.494	3.55	0.742	0.526	2.516	167.325	10.898	0.417	0.341
0.279	0.233	0.558	6.884	0.567	0.711	0.518	21.412	11.503	0.362	0.466
0.329	0.233	0.501	7.89	0.689	0.591	9.07	149.163	14.756	0.256	0.357
0.357	0.398	0.547	2.961	0.756	0.574	2.864	92.393	9.752	0.421	0.371
0.312	0.253	0.444	6.658	0.545	0.644	2.505	14.654	13.62	0.24	0.235
0.38	0.477	0.584	2.815	0.793	0.561	10.652	42.948	17.09	0.426	0.389
0.385	0.312	0.558	3.163	0.796	0.61	4.329	17.015	7.545	0.489	0.419
0.519	0.451	0.488	8.477	0.507	0.667	3.208	8.326	12.341	0.239	0.397
0.382	0.325	0.533	5.501	0.668	0.643	0.798	105.737	16.192	0.25	0.4
0.242	0.386	0.424	9.912	0.79	0.541	8.218	80.862	10.738	0.413	0.288
0.455	0.281	0.582	10.595	0.602	0.705	10.533	150.278	15.373	0.336	0.222
0.433	0.266	0.576	6.199	0.504	0.673	6.702	140.136	7.952	0.243	0.425
0.431	0.477	0.597	2.712	0.612	0.638	4.087	107.936	15.851	0.341	0.361
0.251	0.379	0.429	3.847	0.601	0.553	10.793	42.472	10.974	0.415	0.28
0.449	0.286	0.456	3.966	0.604	0.582	3.724	31.752	14.944	0.347	0.306
0.209	0.492	0.472	7.904	0.523	0.709	4.133	26.012	14.619	0.227	0.374
0.443	0.454	0.417	6.105	0.705	0.631	5.005	59.57	15.038	0.433	0.237
0.28	0.459	0.447	7.259	0.723	0.578	3.736	118.964	11.86	0.317	0.235
0.461	0.509	0.54	6.627	0.7	0.778	6.817	78.461	10.934	0.351	0.216
0.273	0.46	0.459	7.231	0.746	0.549	5.553	8.276	12.742	0.362	0.213
0.369	0.215	0.56	10.192	0.603	0.577	4.757	46.839	8.29	0.308	0.385
0.482	0.323	0.443	6.817	0.509	0.665	10.098	115.352	15.554	0.31	0.464
0.498	0.429	0.468	8.446	0.522	0.656	1.908	103.482	12.557	0.424	0.261
0.31	0.452	0.573	9.458	0.662	0.746	10.663	58.293	8.605	0.359	0.378
0.286	0.37	0.402	6.979	0.551	0.658	3.531	14.684	9.957	0.282	0.481
0.202	0.32	0.534	7.47	0.57	0.602	5.198	38.687	14.414	0.381	0.282
0.447	0.277	0.437	2.168	0.663	0.607	4.126	145.055	17.505	0.277	0.335
0.355	0.241	0.462	9.061	0.662	0.698	9.071	132.111	21.838	0.481	0.273
0.513	0.371	0.576	9.426	0.504	0.522	6.278	131.7	4.047	0.376	0.285
0.228	0.22	0.584	3.69	0.789	0.577	5.615	20.049	8.722	0.209	0.277
0.215	0.474	0.469	7.831	0.573	0.725	0.72	140.429	15.027	0.325	0.405
0.417	0.501	0.532	3.069	0.747	0.709	6.828	7.617	15.409	0.388	0.457
0.402	0.209	0.569	3.492	0.763	0.626	2.167	54.331	12.505	0.484	0.358
0.383	0.218	0.537	2.959	0.706	0.637	6.103	52.66	11.079	0.456	0.303
0.454	0.405	0.42	3.417	0.744	0.646	10.359	151.19	10.99	0.329	0.476
0.258	0.447	0.424	6.765	0.754	0.573	7.374	123.255	11.696	0.358	0.328
0.46	0.37	0.495	10.164	0.718	0.546	7.322	166.575	19.259	0.365	0.355
0.242	0.476	0.413	7.306	0.781	0.559	10.227	111.619	15.543	0.484	0.464
0.281	0.313	0.438	8.362	0.756	0.595	8.309	107.834	14.728	0.318	0.286
0.206	0.518	0.598	6.754	0.711	0.514	6.281	41.16	17.198	0.29	0.376
[truncated: 2,649 more rows]
